# Supplementary material for: catena-Poly[[(1,12,15,26-tetra­aza-5,8,19,22-tetra­oxa-3,4:9,10:17,18:23,24-tetra­benzocyclo­octa­cosane-κ4 N 1,N 12,N 15,N 26)nickel(II)]-μ-terephthalato-κ2 O 1:O 4]
Source: Acta Crystallogr Sect E Struct Rep Online. 2008 Oct 18;64(Pt 11):m1431. doi: 10.1107/S160053680803314X (PMC2959746; doi:10.1107/S160053680803314X)
Supplement: Supplementary file 1 [file e-64-m1431-sup1.cif]

##############################################################################
###                                                                        ###
###        Electronic paper (Acta Crystallographica Section E)             ###
###                                                                        ###
##############################################################################
#                                                                            #
# This CIF contains the data in a paper accepted for publication in Acta     #
# Crystallographica Section E. It conforms to the requirements of Notes      #
# for Authors for Section E, and has been peer reviewed under the auspices   #
# of the IUCr Commission on Journals.                                        #
#                                                                            #
# Full details of the Crystallographic Information File format               #
# are given in the paper "The Crystallographic Information File (CIF):       #
# a New Standard Archive File for Crystallography" by S. R. Hall, F. H.      #
# Allen and I. D. Brown [Acta Cryst. (1991), A47, 655-685].                  #
#                                                                            #
# The current version of the core CIF dictionary is obtainable from          #
# ftp://ftp.iucr.org/pub/cif_core.dic. The current version number is 2.4.    #
#                                                                            #
# Software is freely available for graphical display of the structure(s) in  #
# this CIF.  For information consult the CIF home page http://www.iucr.org/  #
# cif/home.html                                                              #
#                                                                            #
# This file may be used for bona fide research purposes within the           #
# scientific community so long as proper attribution is given to the journal # 
# article from which it was obtained.                                        #
#                                                                            #
##############################################################################
                                             
data_global
_audit_creation_method     'SHELXL97'
_journal_date_recd_electronic     2008-09-17
_journal_date_accepted     2008-10-13
_journal_name_full     'Acta Crystallographica, Section E'
_journal_year     2008
_journal_volume     64
_journal_issue     11
_journal_page_first     m1431
_journal_page_last     m1431
_journal_paper_category     QM
_journal_coeditor_code     PV2108
_publ_contact_author_name     'Yong Guo'
_publ_contact_author_address
;
College of Chemistry and Chemical Engineering
Shanxi Datong University
Datong 037009
People's Republic of China
;
_publ_contact_author_email     ybsymsm@126.com
_publ_contact_author_fax     +86-352-7158576
_publ_contact_author_phone     +86-352-7158021
_publ_section_title
;\
catena-Poly[[(1,12,15,26-tetraaza-5,8,19,22-tetraoxa-3,4:9,10:17,18:23,24-\
tetrabenzocyclooctacosane-\k^4^<i>N</i>^1^,<i>N</i>^12^,<i>N</i>^15^,\
<i>N</i>^26^)nickel(II)]-\m-terephthalato-\k^2^<i>O</i>^1^:<i>O</i>^4^]
;
loop_
    _publ_author_name
    _publ_author_address
    'Shuang-Ming Meng'
;
College of Chemistry and Chemical Engineering
Shanxi Datong University
Datong 037009
People's Republic of China
;
    'Yue-Qin Fan'
;
College of Chemistry and Chemical Engineering
Shanxi Datong University
Datong 037009
People's Republic of China
;
    'Yong Guo'
;
College of Chemistry and Chemical Engineering
Shanxi Datong University
Datong 037009
People's Republic of China
;
data_I
_audit_creation_method     SHELXL-97
_chemical_name_systematic
;
catena-Poly[[(1,12,15,26-tetraaza-5,8,19,22-tetraoxa-3,4:9,10:17,18:23,24-
tetrabenzocyclooctacosane-
\k^4^<i>N</i>^1^,<i>N</i>^12^,<i>N</i>^15^,<i>N</i>^26^)nickel(II)]-
\m-terephthalato-\k^2^O^1^:O^4^]
;
_chemical_name_common     ?
_chemical_formula_moiety     'C44 H48 N4 Ni O8'
_chemical_formula_sum     'C44 H48 N4 Ni O8'
_chemical_formula_iupac     '[Ni (C8 H4 O4) (C36 H44 N4 O4)]'
_chemical_formula_weight     819.57
_chemical_melting_point     ?
_symmetry_cell_setting     monoclinic
_symmetry_space_group_name_H-M     'P 21/n'
_symmetry_space_group_name_hall     '-P 2yn'
loop_
    _symmetry_equiv_pos_as_xyz
    'x, y, z'
    '-x+1/2, y+1/2, -z+1/2'
    '-x, -y, -z'
    'x-1/2, -y-1/2, z-1/2'
_cell_length_a     11.407(3)
_cell_length_b     16.575(3)
_cell_length_c     21.675(6)
_cell_angle_alpha     90.00
_cell_angle_beta     101.758(10)
_cell_angle_gamma     90.00
_cell_volume     4012.2(17)
_cell_formula_units_Z     4
_cell_measurement_reflns_used     9133
_cell_measurement_theta_min     3.1
_cell_measurement_theta_max     27.5
_cell_measurement_temperature     293(2)
_exptl_crystal_description     block
_exptl_crystal_colour     green
_exptl_crystal_size_max     0.35
_exptl_crystal_size_mid     0.28
_exptl_crystal_size_min     0.21
_exptl_crystal_density_diffrn     1.357
_exptl_crystal_density_meas     ?
_exptl_crystal_density_method     'not measured'
_exptl_crystal_F_000     1728
_exptl_absorpt_coefficient_mu     0.543
_exptl_absorpt_correction_type     multi-scan
_exptl_absorpt_process_details
;
(ABSCOR; Higashi, 1995)
;
_exptl_absorpt_correction_T_min     0.839
_exptl_absorpt_correction_T_max     0.910
_exptl_special_details
;
;
_diffrn_ambient_temperature     293(2)
_diffrn_radiation_type     MoK\a
_diffrn_radiation_wavelength     0.71073
_diffrn_radiation_source     'fine-focus sealed tube'
_diffrn_radiation_monochromator     graphite
_diffrn_measurement_device_type     'Rigaku R-AXIS RAPID'
_diffrn_measurement_method     \w
_diffrn_detector_area_resol_mean     10.0
_diffrn_reflns_number     37289
_diffrn_reflns_av_R_equivalents     0.0952
_diffrn_reflns_av_sigmaI/netI     0.0816
_diffrn_reflns_theta_min     3.06
_diffrn_reflns_theta_max     27.46
_diffrn_reflns_theta_full     25.00
_diffrn_measured_fraction_theta_max     0.994
_diffrn_measured_fraction_theta_full     0.998
_diffrn_reflns_limit_h_min     -14
_diffrn_reflns_limit_h_max     14
_diffrn_reflns_limit_k_min     -21
_diffrn_reflns_limit_k_max     21
_diffrn_reflns_limit_l_min     -27
_diffrn_reflns_limit_l_max     28
_diffrn_standards_number     ?
_diffrn_standards_interval_count     ?
_diffrn_standards_interval_time     ?
_diffrn_standards_decay_%     ?
_refine_special_details
;
Refinement of <i>F</i>^2^ against ALL reflections. The weighted <i>R</i>-factor
<i>wR</i> and goodness of fit <i>S</i> are based on <i>F</i>^2^, conventional
<i>R</i>-factors <i>R</i> are based on <i>F</i>, with <i>F</i> set to zero for
negative <i>F</i>^2^. The threshold expression of <i>F</i>^2^ >
\s(<i>F</i>^2^) is used only for calculating <i>R</i>-factors(gt) <i>etc</i>.
and is not relevant to the choice of reflections for refinement.
<i>R</i>-factors based on <i>F</i>^2^ are statistically about twice as large
as those based on <i>F</i>, and <i>R</i>- factors based on ALL data will be
even larger.
;
_reflns_number_total     9133
_reflns_number_gt     5535
_reflns_threshold_expression     I>2\s(I)
_refine_ls_structure_factor_coef     Fsqd
_refine_ls_matrix_type     full
_refine_ls_R_factor_all     0.1174
_refine_ls_R_factor_gt     0.0631
_refine_ls_wR_factor_gt     0.1349
_refine_ls_wR_factor_ref     0.1551
_refine_ls_goodness_of_fit_ref     1.051
_refine_ls_restrained_S_all     1.050
_refine_ls_number_reflns     9133
_refine_ls_number_parameters     514
_refine_ls_number_restraints     4
_refine_ls_hydrogen_treatment     mixed
_refine_ls_weighting_scheme     calc
_refine_ls_weighting_details
         'calc w=1/[\s^2^(Fo^2^)+(0.0632P)^2^+2.1456P] where P=(Fo^2^+2Fc^2^)/3'
_atom_sites_solution_hydrogens     geom
_atom_sites_solution_primary     direct
_atom_sites_solution_secondary     difmap
_refine_ls_shift/su_max     0.001
_refine_ls_shift/su_mean     0.000
_refine_diff_density_max     0.920
_refine_diff_density_min     -0.791
_refine_ls_extinction_method     none
_refine_ls_extinction_coef     ?
loop_
    _atom_type_symbol
    _atom_type_description
    _atom_type_scat_dispersion_real
    _atom_type_scat_dispersion_imag
    _atom_type_scat_source
    'C' 'C' 0.0033 0.0016
                         'International Tables Vol C Tables 4.2.6.8 and 6.1.1.4'
    'H' 'H' 0.0000 0.0000
                         'International Tables Vol C Tables 4.2.6.8 and 6.1.1.4'
    'N' 'N' 0.0061 0.0033
                         'International Tables Vol C Tables 4.2.6.8 and 6.1.1.4'
    'O' 'O' 0.0106 0.0060
                         'International Tables Vol C Tables 4.2.6.8 and 6.1.1.4'
    'Ni' 'Ni' 0.3393 1.1124
                         'International Tables Vol C Tables 4.2.6.8 and 6.1.1.4'
_computing_data_collection     'PROCESS-AUTO (Rigaku, 1998)'
_computing_cell_refinement     'PROCESS-AUTO (Rigaku, 1998)'
_computing_data_reduction     'PROCESS-AUTO (Rigaku, 1998)'
_computing_structure_solution     'SHELXS97 (Sheldrick, 2008)'
_computing_structure_refinement     'SHELXL97 (Sheldrick, 2008)'
_computing_molecular_graphics     'SHELXTL-Plus (Sheldrick, 2008)'
_computing_publication_material     'SHELXL97 (Sheldrick, 2008)'
loop_
    _atom_site_type_symbol
    _atom_site_label
    _atom_site_fract_x
    _atom_site_fract_y
    _atom_site_fract_z
    _atom_site_U_iso_or_equiv
    _atom_site_adp_type
    _atom_site_calc_flag
    _atom_site_refinement_flags
    _atom_site_occupancy
    _atom_site_disorder_assembly
    _atom_site_disorder_group
    Ni Ni1 0.76937(4) 0.21301(2) 0.898586(19) 0.02536(13) Uani d . 1 . .
    C C1 0.5251(3) 0.0013(2) 0.84876(18) 0.0422(9) Uani d . 1 . .
    C C2 0.5463(4) -0.0627(3) 0.8114(2) 0.0660(14) Uani d . 1 . .
    H H2 0.6008 -0.0565 0.7852 0.079 Uiso calc R 1 . .
    C C3 0.4876(5) -0.1363(3) 0.8124(3) 0.0747(16) Uani d . 1 . .
    H H3 0.5032 -0.1786 0.7871 0.090 Uiso calc R 1 . .
    C C4 0.4075(4) -0.1459(3) 0.8502(2) 0.0628(13) Uani d . 1 . .
    H H4 0.3674 -0.1947 0.8505 0.075 Uiso calc R 1 . .
    C C5 0.3859(4) -0.0837(3) 0.8880(2) 0.0573(12) Uani d . 1 . .
    H H5 0.3307 -0.0902 0.9138 0.069 Uiso calc R 1 . .
    C C6 0.4457(4) -0.0118(2) 0.8878(2) 0.0479(10) Uani d . 1 . .
    C C9 0.3299(4) 0.0644(3) 0.9479(2) 0.0519(11) Uani d . 1 . .
    H H9A 0.3091 0.0169 0.9696 0.062 Uiso calc R 1 . .
    H H9B 0.2668 0.0734 0.9112 0.062 Uiso calc R 1 . .
    C C10 0.3383(4) 0.1346(3) 0.9901(2) 0.0623(13) Uani d . 1 . .
    H H10A 0.2583 0.1526 0.9920 0.075 Uiso calc R 1 . .
    H H10B 0.3779 0.1185 1.0322 0.075 Uiso calc R 1 . .
    C C11 0.4113(3) 0.2674(2) 1.00719(17) 0.0414(9) Uani d . 1 . .
    C C12 0.3125(4) 0.3033(3) 1.0236(2) 0.0643(13) Uani d . 1 . .
    H H12 0.2367 0.2809 1.0106 0.077 Uiso calc R 1 . .
    C C13 0.3278(5) 0.3727(4) 1.0595(3) 0.0872(18) Uani d . 1 . .
    H H13 0.2621 0.3977 1.0706 0.105 Uiso calc R 1 . .
    C C14 0.4397(6) 0.4046(4) 1.0786(3) 0.0852(18) Uani d . 1 . .
    H H14 0.4500 0.4506 1.1037 0.102 Uiso calc R 1 . .
    C C15 0.5377(5) 0.3695(3) 1.0612(2) 0.0641(13) Uani d . 1 . .
    H H15 0.6131 0.3923 1.0742 0.077 Uiso calc R 1 . .
    C C16 0.5245(3) 0.3001(2) 1.02442(17) 0.0395(9) Uani d . 1 . .
    C C17 0.6303(3) 0.2610(2) 1.00410(16) 0.0389(9) Uani d . 1 . .
    H H17A 0.7025 0.2758 1.0340 0.047 Uiso calc R 1 . .
    H H17B 0.6216 0.2029 1.0062 0.047 Uiso calc R 1 . .
    C C18 0.6834(4) 0.3678(2) 0.93574(19) 0.0457(10) Uani d . 1 . .
    H H18A 0.6499 0.4007 0.9649 0.055 Uiso calc R 1 . .
    H H18B 0.6541 0.3882 0.8935 0.055 Uiso calc R 1 . .
    C C19 0.8183(4) 0.3724(2) 0.95182(19) 0.0476(10) Uani d . 1 . .
    H H19A 0.8440 0.4281 0.9509 0.057 Uiso calc R 1 . .
    H H19B 0.8479 0.3512 0.9938 0.057 Uiso calc R 1 . .
    C C20 0.8686(4) 0.3707(2) 0.84692(18) 0.0435(9) Uani d . 1 . .
    H H20A 0.7875 0.3871 0.8282 0.052 Uiso calc R 1 . .
    H H20B 0.8962 0.3354 0.8171 0.052 Uiso calc R 1 . .
    C C21 0.9472(4) 0.4448(2) 0.85675(18) 0.0429(9) Uani d . 1 . .
    C C22 0.8995(5) 0.5222(2) 0.8504(2) 0.0600(12) Uani d . 1 . .
    H H22 0.8169 0.5296 0.8406 0.072 Uiso calc R 1 . .
    C C23 0.9760(6) 0.5892(3) 0.8586(3) 0.0780(17) Uani d . 1 . .
    H H23 0.9442 0.6410 0.8549 0.094 Uiso calc R 1 . .
    C C24 1.0953(6) 0.5787(3) 0.8720(3) 0.0761(16) Uani d . 1 . .
    H H24 1.1452 0.6236 0.8768 0.091 Uiso calc R 1 . .
    C C25 1.1447(5) 0.5027(3) 0.8786(2) 0.0646(13) Uani d . 1 . .
    H H25 1.2274 0.4961 0.8883 0.077 Uiso calc R 1 . .
    C C26 1.0705(4) 0.4364(2) 0.8707(2) 0.0487(10) Uani d . 1 . .
    C C27 1.2162(4) 0.3402(3) 0.8544(3) 0.0679(14) Uani d . 1 . .
    H H27A 1.2857 0.3572 0.8853 0.081 Uiso calc R 1 . .
    H H27B 1.2160 0.3694 0.8156 0.081 Uiso calc R 1 . .
    C C28 1.2233(4) 0.2533(3) 0.8431(3) 0.0801(17) Uani d . 1 . .
    H H28A 1.2944 0.2420 0.8265 0.096 Uiso calc R 1 . .
    H H28B 1.2305 0.2247 0.8827 0.096 Uiso calc R 1 . .
    C C29 1.1211(4) 0.1467(2) 0.78328(19) 0.0444(9) Uani d . 1 . .
    C C30 1.2200(4) 0.1073(3) 0.7688(2) 0.0617(13) Uani d . 1 . .
    H H30 1.2932 0.1336 0.7733 0.074 Uiso calc R 1 . .
    C C31 1.2076(5) 0.0288(3) 0.7478(2) 0.0674(14) Uani d . 1 . .
    H H31 1.2738 0.0016 0.7393 0.081 Uiso calc R 1 . .
    C C32 1.0996(5) -0.0101(3) 0.7394(2) 0.0665(13) Uani d . 1 . .
    H H32 1.0920 -0.0628 0.7243 0.080 Uiso calc R 1 . .
    C C33 1.0018(4) 0.0298(3) 0.7534(2) 0.0561(11) Uani d . 1 . .
    H H33 0.9281 0.0038 0.7470 0.067 Uiso calc R 1 . .
    C C34 1.0114(4) 0.1088(2) 0.77716(18) 0.0423(9) Uani d . 1 . .
    C C35 0.9067(3) 0.1515(2) 0.79519(17) 0.0388(9) Uani d . 1 . .
    H H35A 0.9145 0.2089 0.7883 0.047 Uiso calc R 1 . .
    H H35B 0.8338 0.1334 0.7674 0.047 Uiso calc R 1 . .
    C C36 0.8639(4) 0.0525(3) 0.8715(3) 0.0643(9) Uani d . 1 . .
    H H36A 0.8305 0.0284 0.8310 0.077 Uiso calc R 1 . .
    H H36B 0.9374 0.0239 0.8890 0.077 Uiso calc R 1 . .
    C C37 0.7792(4) 0.0404(3) 0.9134(3) 0.0643(9) Uani d . 1 . .
    H H37A 0.7457 -0.0135 0.9075 0.077 Uiso calc R 1 . .
    H H37B 0.8211 0.0453 0.9569 0.077 Uiso calc R 1 . .
    C C38 0.5845(4) 0.0823(2) 0.84676(19) 0.0474(10) Uani d . 1 . .
    H H38A 0.6153 0.0855 0.8083 0.057 Uiso calc R 1 . .
    H H38B 0.5243 0.1240 0.8449 0.057 Uiso calc R 1 . .
    C C39 0.5795(3) 0.2704(2) 0.78663(15) 0.0322(8) Uani d . 1 . .
    C C40 0.5548(3) 0.2906(2) 0.71679(15) 0.0295(7) Uani d . 1 . .
    C C41 0.4375(3) 0.2997(2) 0.68456(16) 0.0364(8) Uani d . 1 . .
    H H41 0.3755 0.2989 0.7066 0.044 Uiso calc R 1 . .
    C C42 0.4119(3) 0.3100(2) 0.61992(16) 0.0350(8) Uani d . 1 . .
    H H42 0.3326 0.3154 0.5990 0.042 Uiso calc R 1 . .
    C C43 0.5016(3) 0.3125(2) 0.58600(15) 0.0293(7) Uani d . 1 . .
    C C44 0.4709(3) 0.3139(2) 0.51426(16) 0.0335(8) Uani d . 1 . .
    C C45 0.6199(3) 0.3074(2) 0.61860(16) 0.0371(9) Uani d . 1 . .
    H H45 0.6820 0.3117 0.5969 0.044 Uiso calc R 1 . .
    C C46 0.6456(3) 0.2961(2) 0.68337(16) 0.0360(8) Uani d . 1 . .
    H H46 0.7249 0.2921 0.7046 0.043 Uiso calc R 1 . .
    O O1 0.4368(3) 0.05093(19) 0.92886(16) 0.0669(7) Uani d . 1 . .
    O O2 0.4008(3) 0.19793(19) 0.97062(16) 0.0669(7) Uani d . 1 . .
    O O3 1.1119(3) 0.35817(18) 0.87622(17) 0.0655(9) Uani d . 1 . .
    O O4 1.1251(3) 0.22632(19) 0.80180(18) 0.0706(10) Uani d . 1 . .
    O O5 0.4986(2) 0.2814(2) 0.81597(12) 0.0555(8) Uani d . 1 . .
    O O6 0.6840(2) 0.24327(14) 0.80900(10) 0.0333(6) Uani d . 1 . .
    O O7 0.3600(2) 0.31285(15) 0.49024(10) 0.0349(6) Uani d . 1 . .
    O O8 0.5516(2) 0.3137(2) 0.48444(13) 0.0710(10) Uani d . 1 . .
    N N1 0.6832(3) 0.09923(18) 0.90061(15) 0.0374(7) Uani d D 1 . .
    H H1N 0.653(3) 0.100(2) 0.9325(13) 0.045 Uiso d D 1 . .
    N N2 0.8942(3) 0.13883(19) 0.86124(13) 0.0343(7) Uani d D 1 . .
    H H2N 0.954(2) 0.153(2) 0.8863(15) 0.041 Uiso d D 1 . .
    N N3 0.8662(3) 0.32447(18) 0.90502(14) 0.0353(7) Uani d D 1 . .
    H H3N 0.9388(19) 0.317(2) 0.9209(17) 0.042 Uiso d D 1 . .
    N N4 0.6460(2) 0.28272(18) 0.93980(13) 0.0327(6) Uani d D 1 . .
    H H4N 0.582(2) 0.275(2) 0.9139(15) 0.039 Uiso d D 1 . .
loop_
    _atom_site_aniso_label
    _atom_site_aniso_U_11
    _atom_site_aniso_U_22
    _atom_site_aniso_U_33
    _atom_site_aniso_U_12
    _atom_site_aniso_U_13
    _atom_site_aniso_U_23
    Ni1 0.0219(2) 0.0338(2) 0.0203(2) -0.00261(19) 0.00421(14) 0.00109(18)
    C1 0.041(2) 0.044(2) 0.038(2) -0.0139(18) 0.0019(17) 0.0005(17)
    C2 0.071(3) 0.079(3) 0.053(3) -0.038(3) 0.025(2) -0.024(2)
    C3 0.086(4) 0.068(3) 0.074(4) -0.034(3) 0.024(3) -0.037(3)
    C4 0.067(3) 0.050(3) 0.069(3) -0.027(2) 0.008(3) -0.007(2)
    C5 0.052(3) 0.058(3) 0.061(3) -0.022(2) 0.011(2) 0.000(2)
    C6 0.041(2) 0.048(2) 0.055(3) -0.0132(19) 0.0094(19) -0.007(2)
    C9 0.037(2) 0.062(3) 0.060(3) -0.013(2) 0.017(2) 0.003(2)
    C10 0.058(3) 0.063(3) 0.076(3) -0.007(2) 0.037(3) -0.001(3)
    C11 0.041(2) 0.055(2) 0.032(2) -0.0009(19) 0.0169(16) -0.0058(17)
    C12 0.042(2) 0.092(4) 0.066(3) 0.002(2) 0.028(2) -0.016(3)
    C13 0.080(4) 0.093(4) 0.105(5) 0.010(3) 0.058(4) -0.029(4)
    C14 0.098(5) 0.088(4) 0.083(4) -0.008(3) 0.051(4) -0.038(3)
    C15 0.065(3) 0.073(3) 0.062(3) -0.015(3) 0.029(2) -0.024(3)
    C16 0.039(2) 0.054(2) 0.0284(18) -0.0033(18) 0.0130(15) -0.0051(17)
    C17 0.0337(19) 0.057(2) 0.0275(19) 0.0029(18) 0.0086(15) 0.0014(16)
    C18 0.060(3) 0.038(2) 0.045(2) 0.003(2) 0.024(2) -0.0016(18)
    C19 0.062(3) 0.043(2) 0.042(2) -0.013(2) 0.022(2) -0.0072(18)
    C20 0.055(2) 0.046(2) 0.034(2) -0.008(2) 0.0196(18) 0.0013(17)
    C21 0.059(3) 0.037(2) 0.037(2) -0.0095(19) 0.0198(19) -0.0019(16)
    C22 0.076(3) 0.041(2) 0.072(3) 0.001(2) 0.036(3) 0.001(2)
    C23 0.110(5) 0.034(2) 0.104(5) 0.000(3) 0.054(4) -0.002(3)
    C24 0.093(4) 0.049(3) 0.095(4) -0.024(3) 0.041(3) -0.011(3)
    C25 0.064(3) 0.056(3) 0.079(3) -0.023(2) 0.028(3) -0.009(2)
    C26 0.060(3) 0.038(2) 0.053(3) -0.012(2) 0.022(2) 0.0032(18)
    C27 0.041(3) 0.061(3) 0.103(4) -0.012(2) 0.017(3) 0.005(3)
    C28 0.041(3) 0.078(4) 0.112(5) 0.004(3) -0.007(3) -0.016(3)
    C29 0.043(2) 0.047(2) 0.044(2) 0.0136(19) 0.0114(18) 0.0012(18)
    C30 0.046(3) 0.079(3) 0.064(3) 0.017(2) 0.020(2) 0.008(3)
    C31 0.071(3) 0.079(3) 0.059(3) 0.035(3) 0.029(3) 0.000(3)
    C32 0.079(4) 0.061(3) 0.068(3) 0.018(3) 0.034(3) -0.007(2)
    C33 0.065(3) 0.052(2) 0.057(3) 0.007(2) 0.026(2) -0.004(2)
    C34 0.047(2) 0.046(2) 0.038(2) 0.0129(19) 0.0186(18) 0.0065(17)
    C35 0.040(2) 0.045(2) 0.034(2) 0.0050(17) 0.0133(16) 0.0007(16)
    C36 0.068(2) 0.0466(17) 0.085(3) 0.0102(17) 0.0316(19) 0.0148(17)
    C37 0.068(2) 0.0466(17) 0.085(3) 0.0102(17) 0.0316(19) 0.0148(17)
    C38 0.045(2) 0.052(2) 0.041(2) -0.020(2) 0.0005(18) 0.0051(18)
    C39 0.0295(18) 0.042(2) 0.0235(17) 0.0001(16) 0.0031(14) 0.0026(14)
    C40 0.0281(16) 0.0335(17) 0.0256(16) 0.0029(16) 0.0026(13) -0.0014(14)
    C41 0.0271(17) 0.057(2) 0.0259(18) 0.0063(17) 0.0065(14) -0.0033(16)
    C42 0.0227(16) 0.053(2) 0.0271(18) 0.0100(16) -0.0004(14) -0.0020(16)
    C43 0.0266(17) 0.0344(17) 0.0252(17) 0.0023(15) 0.0013(13) 0.0025(14)
    C44 0.0266(18) 0.049(2) 0.0247(18) 0.0046(16) 0.0034(14) 0.0023(15)
    C45 0.0240(17) 0.059(2) 0.0280(18) -0.0045(17) 0.0051(14) 0.0066(16)
    C46 0.0234(16) 0.051(2) 0.0304(18) -0.0007(16) -0.0030(14) 0.0055(16)
    O1 0.0562(14) 0.0712(15) 0.0840(17) -0.0255(12) 0.0396(12) -0.0315(13)
    O2 0.0562(14) 0.0712(15) 0.0840(17) -0.0255(12) 0.0396(12) -0.0315(13)
    O3 0.059(2) 0.0482(17) 0.096(3) -0.0060(16) 0.0329(18) 0.0088(17)
    O4 0.0445(18) 0.061(2) 0.099(3) 0.0058(16) -0.0041(17) -0.0072(18)
    O5 0.0341(14) 0.103(2) 0.0301(14) 0.0175(16) 0.0081(11) 0.0096(15)
    O6 0.0264(12) 0.0468(14) 0.0250(12) 0.0031(11) 0.0017(10) 0.0051(10)
    O7 0.0254(12) 0.0561(15) 0.0222(12) 0.0011(11) 0.0022(9) -0.0025(11)
    O8 0.0278(14) 0.157(3) 0.0285(15) 0.0042(18) 0.0065(12) 0.0067(18)
    N1 0.0338(17) 0.0397(17) 0.0370(18) -0.0087(14) 0.0029(14) 0.0030(14)
    N2 0.0317(16) 0.0443(17) 0.0275(16) 0.0010(15) 0.0077(12) 0.0011(13)
    N3 0.0359(17) 0.0403(16) 0.0317(17) -0.0076(15) 0.0119(13) -0.0028(13)
    N4 0.0274(15) 0.0459(17) 0.0261(15) 0.0005(15) 0.0084(11) 0.0014(14)
_geom_special_details
;
All e.s.d.'s (except the e.s.d. in the dihedral angle between two l.s. planes)
are estimated using the full covariance matrix. The cell e.s.d.'s are taken
into account individually in the estimation of e.s.d.'s in distances, angles
and torsion angles; correlations between e.s.d.'s in cell parameters are only
used when they are defined by crystal symmetry. An approximate (isotropic)
treatment of cell e.s.d.'s is used for estimating e.s.d.'s involving l.s.
planes.
;
loop_
    _geom_bond_atom_site_label_1
    _geom_bond_atom_site_label_2
    _geom_bond_site_symmetry_2
    _geom_bond_distance
    _geom_bond_publ_flag
    Ni1 O6 . 2.049(2) ?
    Ni1 O7 4_666 2.089(2) ?
    Ni1 N1 . 2.131(3) ?
    Ni1 N3 . 2.142(3) ?
    Ni1 N4 . 2.151(3) ?
    Ni1 N2 . 2.160(3) ?
    C1 C6 . 1.377(6) ?
    C1 C2 . 1.384(6) ?
    C1 C38 . 1.508(5) ?
    C2 C3 . 1.393(6) ?
    C2 H2 . 0.9300 ?
    C3 C4 . 1.356(7) ?
    C3 H3 . 0.9300 ?
    C4 C5 . 1.370(6) ?
    C4 H4 . 0.9300 ?
    C5 C6 . 1.374(5) ?
    C5 H5 . 0.9300 ?
    C6 O1 . 1.385(5) ?
    C9 O1 . 1.383(5) ?
    C9 C10 . 1.471(6) ?
    C9 H9A . 0.9700 ?
    C9 H9B . 0.9700 ?
    C10 O2 . 1.382(5) ?
    C10 H10A . 0.9700 ?
    C10 H10B . 0.9700 ?
    C11 C16 . 1.381(5) ?
    C11 C12 . 1.383(6) ?
    C11 O2 . 1.389(5) ?
    C12 C13 . 1.380(7) ?
    C12 H12 . 0.9300 ?
    C13 C14 . 1.366(8) ?
    C13 H13 . 0.9300 ?
    C14 C15 . 1.380(7) ?
    C14 H14 . 0.9300 ?
    C15 C16 . 1.389(6) ?
    C15 H15 . 0.9300 ?
    C16 C17 . 1.512(5) ?
    C17 N4 . 1.485(4) ?
    C17 H17A . 0.9700 ?
    C17 H17B . 0.9700 ?
    C18 N4 . 1.481(5) ?
    C18 C19 . 1.508(6) ?
    C18 H18A . 0.9700 ?
    C18 H18B . 0.9700 ?
    C19 N3 . 1.478(5) ?
    C19 H19A . 0.9700 ?
    C19 H19B . 0.9700 ?
    C20 N3 . 1.479(5) ?
    C20 C21 . 1.510(5) ?
    C20 H20A . 0.9700 ?
    C20 H20B . 0.9700 ?
    C21 C26 . 1.384(6) ?
    C21 C22 . 1.390(6) ?
    C22 C23 . 1.401(7) ?
    C22 H22 . 0.9300 ?
    C23 C24 . 1.343(7) ?
    C23 H23 . 0.9300 ?
    C24 C25 . 1.376(7) ?
    C24 H24 . 0.9300 ?
    C25 C26 . 1.376(6) ?
    C25 H25 . 0.9300 ?
    C26 O3 . 1.377(5) ?
    C27 O3 . 1.399(5) ?
    C27 C28 . 1.465(7) ?
    C27 H27A . 0.9700 ?
    C27 H27B . 0.9700 ?
    C28 O4 . 1.359(5) ?
    C28 H28A . 0.9700 ?
    C28 H28B . 0.9700 ?
    C29 O4 . 1.377(5) ?
    C29 C34 . 1.382(6) ?
    C29 C30 . 1.394(6) ?
    C30 C31 . 1.376(7) ?
    C30 H30 . 0.9300 ?
    C31 C32 . 1.369(7) ?
    C31 H31 . 0.9300 ?
    C32 C33 . 1.383(6) ?
    C32 H32 . 0.9300 ?
    C33 C34 . 1.402(6) ?
    C33 H33 . 0.9300 ?
    C34 C35 . 1.506(5) ?
    C35 N2 . 1.482(4) ?
    C35 H35A . 0.9700 ?
    C35 H35B . 0.9700 ?
    C36 C37 . 1.469(6) ?
    C36 N2 . 1.500(5) ?
    C36 H36A . 0.9700 ?
    C36 H36B . 0.9700 ?
    C37 N1 . 1.450(5) ?
    C37 H37A . 0.9700 ?
    C37 H37B . 0.9700 ?
    C38 N1 . 1.474(5) ?
    C38 H38A . 0.9700 ?
    C38 H38B . 0.9700 ?
    C39 O5 . 1.236(4) ?
    C39 O6 . 1.274(4) ?
    C39 C40 . 1.519(4) ?
    C40 C46 . 1.382(5) ?
    C40 C41 . 1.386(4) ?
    C41 C42 . 1.382(5) ?
    C41 H41 . 0.9300 ?
    C42 C43 . 1.377(5) ?
    C42 H42 . 0.9300 ?
    C43 C45 . 1.393(4) ?
    C43 C44 . 1.523(5) ?
    C44 O8 . 1.228(4) ?
    C44 O7 . 1.267(4) ?
    C45 C46 . 1.387(5) ?
    C45 H45 . 0.9300 ?
    C46 H46 . 0.9300 ?
    O7 Ni1 4_565 2.089(2) ?
    N1 H1N . 0.83(2) ?
    N2 H2N . 0.81(2) ?
    N3 H3N . 0.84(2) ?
    N4 H4N . 0.83(2) ?
loop_
    _geom_angle_atom_site_label_1
    _geom_angle_atom_site_label_2
    _geom_angle_atom_site_label_3
    _geom_angle_site_symmetry_1
    _geom_angle_site_symmetry_3
    _geom_angle
    _geom_angle_publ_flag
    O6 Ni1 O7 . 4_666 177.49(10) ?
    O6 Ni1 N1 . . 95.97(11) ?
    O7 Ni1 N1 4_666 . 86.54(11) ?
    O6 Ni1 N3 . . 89.42(11) ?
    O7 Ni1 N3 4_666 . 88.08(11) ?
    N1 Ni1 N3 . . 174.59(12) ?
    O6 Ni1 N4 . . 92.13(10) ?
    O7 Ni1 N4 4_666 . 87.37(10) ?
    N1 Ni1 N4 . . 97.09(12) ?
    N3 Ni1 N4 . . 83.23(12) ?
    O6 Ni1 N2 . . 90.38(10) ?
    O7 Ni1 N2 4_666 . 90.20(10) ?
    N1 Ni1 N2 . . 81.13(12) ?
    N3 Ni1 N2 . . 98.32(12) ?
    N4 Ni1 N2 . . 177.07(11) ?
    C6 C1 C2 . . 117.0(4) ?
    C6 C1 C38 . . 120.8(4) ?
    C2 C1 C38 . . 122.2(4) ?
    C1 C2 C3 . . 121.4(4) ?
    C1 C2 H2 . . 119.3 ?
    C3 C2 H2 . . 119.3 ?
    C4 C3 C2 . . 119.8(5) ?
    C4 C3 H3 . . 120.1 ?
    C2 C3 H3 . . 120.1 ?
    C3 C4 C5 . . 119.9(4) ?
    C3 C4 H4 . . 120.1 ?
    C5 C4 H4 . . 120.1 ?
    C4 C5 C6 . . 120.1(5) ?
    C4 C5 H5 . . 119.9 ?
    C6 C5 H5 . . 119.9 ?
    C5 C6 C1 . . 121.8(4) ?
    C5 C6 O1 . . 123.3(4) ?
    C1 C6 O1 . . 114.9(3) ?
    O1 C9 C10 . . 111.3(3) ?
    O1 C9 H9A . . 109.4 ?
    C10 C9 H9A . . 109.4 ?
    O1 C9 H9B . . 109.4 ?
    C10 C9 H9B . . 109.4 ?
    H9A C9 H9B . . 108.0 ?
    O2 C10 C9 . . 112.6(4) ?
    O2 C10 H10A . . 109.1 ?
    C9 C10 H10A . . 109.1 ?
    O2 C10 H10B . . 109.1 ?
    C9 C10 H10B . . 109.1 ?
    H10A C10 H10B . . 107.8 ?
    C16 C11 C12 . . 121.8(4) ?
    C16 C11 O2 . . 116.6(3) ?
    C12 C11 O2 . . 121.6(4) ?
    C13 C12 C11 . . 119.2(5) ?
    C13 C12 H12 . . 120.4 ?
    C11 C12 H12 . . 120.4 ?
    C14 C13 C12 . . 119.8(5) ?
    C14 C13 H13 . . 120.1 ?
    C12 C13 H13 . . 120.1 ?
    C13 C14 C15 . . 120.8(5) ?
    C13 C14 H14 . . 119.6 ?
    C15 C14 H14 . . 119.6 ?
    C14 C15 C16 . . 120.5(5) ?
    C14 C15 H15 . . 119.8 ?
    C16 C15 H15 . . 119.8 ?
    C11 C16 C15 . . 117.8(4) ?
    C11 C16 C17 . . 120.7(3) ?
    C15 C16 C17 . . 121.5(4) ?
    N4 C17 C16 . . 115.2(3) ?
    N4 C17 H17A . . 108.5 ?
    C16 C17 H17A . . 108.5 ?
    N4 C17 H17B . . 108.5 ?
    C16 C17 H17B . . 108.5 ?
    H17A C17 H17B . . 107.5 ?
    N4 C18 C19 . . 109.1(3) ?
    N4 C18 H18A . . 109.9 ?
    C19 C18 H18A . . 109.9 ?
    N4 C18 H18B . . 109.9 ?
    C19 C18 H18B . . 109.9 ?
    H18A C18 H18B . . 108.3 ?
    N3 C19 C18 . . 108.5(3) ?
    N3 C19 H19A . . 110.0 ?
    C18 C19 H19A . . 110.0 ?
    N3 C19 H19B . . 110.0 ?
    C18 C19 H19B . . 110.0 ?
    H19A C19 H19B . . 108.4 ?
    N3 C20 C21 . . 114.5(3) ?
    N3 C20 H20A . . 108.6 ?
    C21 C20 H20A . . 108.6 ?
    N3 C20 H20B . . 108.6 ?
    C21 C20 H20B . . 108.6 ?
    H20A C20 H20B . . 107.6 ?
    C26 C21 C22 . . 118.3(4) ?
    C26 C21 C20 . . 119.8(4) ?
    C22 C21 C20 . . 121.8(4) ?
    C21 C22 C23 . . 119.8(5) ?
    C21 C22 H22 . . 120.1 ?
    C23 C22 H22 . . 120.1 ?
    C24 C23 C22 . . 120.2(5) ?
    C24 C23 H23 . . 119.9 ?
    C22 C23 H23 . . 119.9 ?
    C23 C24 C25 . . 121.1(5) ?
    C23 C24 H24 . . 119.5 ?
    C25 C24 H24 . . 119.5 ?
    C26 C25 C24 . . 119.2(5) ?
    C26 C25 H25 . . 120.4 ?
    C24 C25 H25 . . 120.4 ?
    C25 C26 O3 . . 123.3(4) ?
    C25 C26 C21 . . 121.3(4) ?
    O3 C26 C21 . . 115.4(3) ?
    O3 C27 C28 . . 110.2(4) ?
    O3 C27 H27A . . 109.6 ?
    C28 C27 H27A . . 109.6 ?
    O3 C27 H27B . . 109.6 ?
    C28 C27 H27B . . 109.6 ?
    H27A C27 H27B . . 108.1 ?
    O4 C28 C27 . . 111.5(4) ?
    O4 C28 H28A . . 109.3 ?
    C27 C28 H28A . . 109.3 ?
    O4 C28 H28B . . 109.3 ?
    C27 C28 H28B . . 109.3 ?
    H28A C28 H28B . . 108.0 ?
    O4 C29 C34 . . 116.1(3) ?
    O4 C29 C30 . . 122.3(4) ?
    C34 C29 C30 . . 121.5(4) ?
    C31 C30 C29 . . 119.0(5) ?
    C31 C30 H30 . . 120.5 ?
    C29 C30 H30 . . 120.5 ?
    C32 C31 C30 . . 121.2(4) ?
    C32 C31 H31 . . 119.4 ?
    C30 C31 H31 . . 119.4 ?
    C31 C32 C33 . . 119.3(5) ?
    C31 C32 H32 . . 120.4 ?
    C33 C32 H32 . . 120.4 ?
    C32 C33 C34 . . 121.4(5) ?
    C32 C33 H33 . . 119.3 ?
    C34 C33 H33 . . 119.3 ?
    C29 C34 C33 . . 117.5(4) ?
    C29 C34 C35 . . 120.7(4) ?
    C33 C34 C35 . . 121.8(4) ?
    N2 C35 C34 . . 115.0(3) ?
    N2 C35 H35A . . 108.5 ?
    C34 C35 H35A . . 108.5 ?
    N2 C35 H35B . . 108.5 ?
    C34 C35 H35B . . 108.5 ?
    H35A C35 H35B . . 107.5 ?
    C37 C36 N2 . . 115.0(4) ?
    C37 C36 H36A . . 108.5 ?
    N2 C36 H36A . . 108.5 ?
    C37 C36 H36B . . 108.5 ?
    N2 C36 H36B . . 108.5 ?
    H36A C36 H36B . . 107.5 ?
    N1 C37 C36 . . 110.8(4) ?
    N1 C37 H37A . . 109.5 ?
    C36 C37 H37A . . 109.5 ?
    N1 C37 H37B . . 109.5 ?
    C36 C37 H37B . . 109.5 ?
    H37A C37 H37B . . 108.1 ?
    N1 C38 C1 . . 115.0(3) ?
    N1 C38 H38A . . 108.5 ?
    C1 C38 H38A . . 108.5 ?
    N1 C38 H38B . . 108.5 ?
    C1 C38 H38B . . 108.5 ?
    H38A C38 H38B . . 107.5 ?
    O5 C39 O6 . . 126.5(3) ?
    O5 C39 C40 . . 118.3(3) ?
    O6 C39 C40 . . 115.2(3) ?
    C46 C40 C41 . . 118.6(3) ?
    C46 C40 C39 . . 122.0(3) ?
    C41 C40 C39 . . 119.3(3) ?
    C42 C41 C40 . . 120.5(3) ?
    C42 C41 H41 . . 119.8 ?
    C40 C41 H41 . . 119.8 ?
    C43 C42 C41 . . 121.2(3) ?
    C43 C42 H42 . . 119.4 ?
    C41 C42 H42 . . 119.4 ?
    C42 C43 C45 . . 118.5(3) ?
    C42 C43 C44 . . 120.3(3) ?
    C45 C43 C44 . . 121.1(3) ?
    O8 C44 O7 . . 125.2(3) ?
    O8 C44 C43 . . 119.8(3) ?
    O7 C44 C43 . . 114.9(3) ?
    C46 C45 C43 . . 120.3(3) ?
    C46 C45 H45 . . 119.9 ?
    C43 C45 H45 . . 119.9 ?
    C40 C46 C45 . . 120.9(3) ?
    C40 C46 H46 . . 119.6 ?
    C45 C46 H46 . . 119.6 ?
    C9 O1 C6 . . 119.8(3) ?
    C10 O2 C11 . . 116.4(3) ?
    C26 O3 C27 . . 118.1(3) ?
    C28 O4 C29 . . 118.8(4) ?
    C39 O6 Ni1 . . 132.4(2) ?
    C44 O7 Ni1 . 4_565 130.8(2) ?
    C37 N1 C38 . . 116.6(4) ?
    C37 N1 Ni1 . . 105.4(3) ?
    C38 N1 Ni1 . . 115.7(2) ?
    C37 N1 H1N . . 106(3) ?
    C38 N1 H1N . . 106(3) ?
    Ni1 N1 H1N . . 106(3) ?
    C35 N2 C36 . . 110.4(3) ?
    C35 N2 Ni1 . . 118.8(2) ?
    C36 N2 Ni1 . . 107.4(2) ?
    C35 N2 H2N . . 112(3) ?
    C36 N2 H2N . . 112(3) ?
    Ni1 N2 H2N . . 96(3) ?
    C19 N3 C20 . . 112.3(3) ?
    C19 N3 Ni1 . . 104.5(2) ?
    C20 N3 Ni1 . . 119.3(2) ?
    C19 N3 H3N . . 106(3) ?
    C20 N3 H3N . . 104(3) ?
    Ni1 N3 H3N . . 110(3) ?
    C18 N4 C17 . . 112.2(3) ?
    C18 N4 Ni1 . . 105.4(2) ?
    C17 N4 Ni1 . . 118.3(2) ?
    C18 N4 H4N . . 109(3) ?
    C17 N4 H4N . . 110(3) ?
    Ni1 N4 H4N . . 101(3) ?
loop_
    _geom_torsion_atom_site_label_1
    _geom_torsion_atom_site_label_2
    _geom_torsion_atom_site_label_3
    _geom_torsion_atom_site_label_4
    _geom_torsion_site_symmetry_1
    _geom_torsion_site_symmetry_2
    _geom_torsion_site_symmetry_3
    _geom_torsion_site_symmetry_4
    _geom_torsion
    _geom_torsion_publ_flag
    C6 C1 C2 C3 . . . . 1.5(7) ?
    C38 C1 C2 C3 . . . . -177.8(4) ?
    C1 C2 C3 C4 . . . . 0.3(8) ?
    C2 C3 C4 C5 . . . . -0.9(8) ?
    C3 C4 C5 C6 . . . . -0.4(8) ?
    C4 C5 C6 C1 . . . . 2.3(7) ?
    C4 C5 C6 O1 . . . . -173.8(4) ?
    C2 C1 C6 C5 . . . . -2.8(6) ?
    C38 C1 C6 C5 . . . . 176.5(4) ?
    C2 C1 C6 O1 . . . . 173.6(4) ?
    C38 C1 C6 O1 . . . . -7.0(6) ?
    O1 C9 C10 O2 . . . . 41.1(6) ?
    C16 C11 C12 C13 . . . . -1.6(7) ?
    O2 C11 C12 C13 . . . . -179.3(5) ?
    C11 C12 C13 C14 . . . . -0.5(9) ?
    C12 C13 C14 C15 . . . . 1.7(10) ?
    C13 C14 C15 C16 . . . . -0.9(9) ?
    C12 C11 C16 C15 . . . . 2.4(6) ?
    O2 C11 C16 C15 . . . . -179.8(4) ?
    C12 C11 C16 C17 . . . . -178.1(4) ?
    O2 C11 C16 C17 . . . . -0.2(6) ?
    C14 C15 C16 C11 . . . . -1.1(7) ?
    C14 C15 C16 C17 . . . . 179.3(5) ?
    C11 C16 C17 N4 . . . . 83.3(5) ?
    C15 C16 C17 N4 . . . . -97.2(5) ?
    N4 C18 C19 N3 . . . . 61.8(4) ?
    N3 C20 C21 C26 . . . . 71.6(5) ?
    N3 C20 C21 C22 . . . . -110.4(4) ?
    C26 C21 C22 C23 . . . . -0.6(7) ?
    C20 C21 C22 C23 . . . . -178.6(4) ?
    C21 C22 C23 C24 . . . . 0.8(8) ?
    C22 C23 C24 C25 . . . . -0.9(9) ?
    C23 C24 C25 C26 . . . . 0.8(8) ?
    C24 C25 C26 O3 . . . . 179.8(5) ?
    C24 C25 C26 C21 . . . . -0.6(7) ?
    C22 C21 C26 C25 . . . . 0.5(7) ?
    C20 C21 C26 C25 . . . . 178.6(4) ?
    C22 C21 C26 O3 . . . . -179.9(4) ?
    C20 C21 C26 O3 . . . . -1.8(6) ?
    O3 C27 C28 O4 . . . . 56.8(7) ?
    O4 C29 C30 C31 . . . . -177.0(4) ?
    C34 C29 C30 C31 . . . . 0.2(7) ?
    C29 C30 C31 C32 . . . . 1.8(7) ?
    C30 C31 C32 C33 . . . . -1.4(8) ?
    C31 C32 C33 C34 . . . . -1.1(7) ?
    O4 C29 C34 C33 . . . . 174.9(4) ?
    C30 C29 C34 C33 . . . . -2.4(6) ?
    O4 C29 C34 C35 . . . . -4.8(6) ?
    C30 C29 C34 C35 . . . . 177.8(4) ?
    C32 C33 C34 C29 . . . . 2.9(6) ?
    C32 C33 C34 C35 . . . . -177.4(4) ?
    C29 C34 C35 N2 . . . . -91.4(4) ?
    C33 C34 C35 N2 . . . . 88.8(5) ?
    N2 C36 C37 N1 . . . . 41.6(6) ?
    C6 C1 C38 N1 . . . . 76.5(5) ?
    C2 C1 C38 N1 . . . . -104.2(5) ?
    O5 C39 C40 C46 . . . . 166.5(4) ?
    O6 C39 C40 C46 . . . . -13.6(5) ?
    O5 C39 C40 C41 . . . . -16.9(5) ?
    O6 C39 C40 C41 . . . . 163.0(3) ?
    C46 C40 C41 C42 . . . . 3.2(5) ?
    C39 C40 C41 C42 . . . . -173.5(3) ?
    C40 C41 C42 C43 . . . . -0.8(6) ?
    C41 C42 C43 C45 . . . . -2.5(5) ?
    C41 C42 C43 C44 . . . . 172.8(3) ?
    C42 C43 C44 O8 . . . . -177.9(4) ?
    C45 C43 C44 O8 . . . . -2.8(6) ?
    C42 C43 C44 O7 . . . . 0.2(5) ?
    C45 C43 C44 O7 . . . . 175.3(3) ?
    C42 C43 C45 C46 . . . . 3.2(5) ?
    C44 C43 C45 C46 . . . . -172.0(3) ?
    C41 C40 C46 C45 . . . . -2.4(5) ?
    C39 C40 C46 C45 . . . . 174.2(3) ?
    C43 C45 C46 C40 . . . . -0.8(6) ?
    C10 C9 O1 C6 . . . . -178.7(4) ?
    C5 C6 O1 C9 . . . . -34.0(6) ?
    C1 C6 O1 C9 . . . . 149.7(4) ?
    C9 C10 O2 C11 . . . . 178.9(4) ?
    C16 C11 O2 C10 . . . . 131.3(4) ?
    C12 C11 O2 C10 . . . . -50.8(6) ?
    C25 C26 O3 C27 . . . . -36.7(7) ?
    C21 C26 O3 C27 . . . . 143.7(4) ?
    C28 C27 O3 C26 . . . . -160.0(4) ?
    C27 C28 O4 C29 . . . . 176.2(4) ?
    C34 C29 O4 C28 . . . . 140.7(5) ?
    C30 C29 O4 C28 . . . . -41.9(7) ?
    O5 C39 O6 Ni1 . . . . -4.2(6) ?
    C40 C39 O6 Ni1 . . . . 175.8(2) ?
    N1 Ni1 O6 C39 . . . . 78.3(3) ?
    N3 Ni1 O6 C39 . . . . -102.3(3) ?
    N4 Ni1 O6 C39 . . . . -19.1(3) ?
    N2 Ni1 O6 C39 . . . . 159.4(3) ?
    O8 C44 O7 Ni1 . . . 4_565 14.3(6) ?
    C43 C44 O7 Ni1 . . . 4_565 -163.6(2) ?
    C36 C37 N1 C38 . . . . 81.0(5) ?
    C36 C37 N1 Ni1 . . . . -48.9(5) ?
    C1 C38 N1 C37 . . . . 54.7(5) ?
    C1 C38 N1 Ni1 . . . . 179.6(3) ?
    O6 Ni1 N1 C37 . . . . 122.4(3) ?
    O7 Ni1 N1 C37 4_666 . . . -57.8(3) ?
    N4 Ni1 N1 C37 . . . . -144.7(3) ?
    N2 Ni1 N1 C37 . . . . 32.9(3) ?
    O6 Ni1 N1 C38 . . . . -8.1(3) ?
    O7 Ni1 N1 C38 4_666 . . . 171.7(3) ?
    N4 Ni1 N1 C38 . . . . 84.8(3) ?
    N2 Ni1 N1 C38 . . . . -97.6(3) ?
    C34 C35 N2 C36 . . . . -66.6(4) ?
    C34 C35 N2 Ni1 . . . . 168.8(3) ?
    C37 C36 N2 C35 . . . . -142.5(4) ?
    C37 C36 N2 Ni1 . . . . -11.6(5) ?
    O6 Ni1 N2 C35 . . . . 18.2(3) ?
    O7 Ni1 N2 C35 4_666 . . . -159.3(3) ?
    N1 Ni1 N2 C35 . . . . 114.2(3) ?
    N3 Ni1 N2 C35 . . . . -71.2(3) ?
    O6 Ni1 N2 C36 . . . . -107.9(3) ?
    O7 Ni1 N2 C36 4_666 . . . 74.6(3) ?
    N1 Ni1 N2 C36 . . . . -11.9(3) ?
    N3 Ni1 N2 C36 . . . . 162.6(3) ?
    C18 C19 N3 C20 . . . . 83.7(4) ?
    C18 C19 N3 Ni1 . . . . -47.0(3) ?
    C21 C20 N3 C19 . . . . 61.7(4) ?
    C21 C20 N3 Ni1 . . . . -175.6(3) ?
    O6 Ni1 N3 C19 . . . . 111.2(2) ?
    O7 Ni1 N3 C19 4_666 . . . -68.6(2) ?
    N4 Ni1 N3 C19 . . . . 19.0(2) ?
    N2 Ni1 N3 C19 . . . . -158.5(2) ?
    O6 Ni1 N3 C20 . . . . -15.3(3) ?
    O7 Ni1 N3 C20 4_666 . . . 164.9(3) ?
    N4 Ni1 N3 C20 . . . . -107.5(3) ?
    N2 Ni1 N3 C20 . . . . 75.0(3) ?
    C19 C18 N4 C17 . . . . 89.0(4) ?
    C19 C18 N4 Ni1 . . . . -41.1(3) ?
    C16 C17 N4 C18 . . . . 69.4(4) ?
    C16 C17 N4 Ni1 . . . . -167.5(2) ?
    O6 Ni1 N4 C18 . . . . -77.3(2) ?
    O7 Ni1 N4 C18 4_666 . . . 100.2(2) ?
    N1 Ni1 N4 C18 . . . . -173.6(2) ?
    N3 Ni1 N4 C18 . . . . 11.9(2) ?
    O6 Ni1 N4 C17 . . . . 156.3(2) ?
    O7 Ni1 N4 C17 4_666 . . . -26.1(2) ?
    N1 Ni1 N4 C17 . . . . 60.0(3) ?
    N3 Ni1 N4 C17 . . . . -114.5(3) ?
loop_
    _geom_hbond_atom_site_label_D
    _geom_hbond_atom_site_label_H
    _geom_hbond_atom_site_label_A
    _geom_hbond_site_symmetry_A
    _geom_hbond_distance_DH
    _geom_hbond_distance_HA
    _geom_hbond_distance_DA
    _geom_hbond_angle_DHA
    N1 H1N O1 . 0.83(2) 2.58(4) 3.101(4) 122(3)
    N2 H2N O8 4_666 0.81(2) 2.26(2) 3.003(4) 152(4)
    N3 H3N O3 . 0.84(2) 2.47(3) 3.044(4) 127(3)
    N4 H4N O5 . 0.83(2) 2.14(3) 2.862(4) 144(4)
    C10 H10A O8 4_566 0.97 2.40 3.359(6) 172
    C12 H12 O8 4_566 0.93 2.60 3.508(6) 166
    C28 H28B O2 1_655 0.97 2.47 3.210(7) 133
    C28 H28A O5 1_655 0.97 2.47 3.342(6) 149
    C35 H35A O4 . 0.97 2.38 2.761(5) 103
    C37 H37B O7 4_666 0.97 2.47 2.985(6) 113
    C42 H42 O7 . 0.93 2.44 2.752(4) 100
