# Supplementary material for: catena-Poly[[(1,12,15,26-tetra­aza-5,8,19,22-tetra­oxa-3,4:9,10:17,18:23,24-tetra­benzocyclo­octa­cosane-κ4 N 1,N 12,N 15,N 26)nickel(II)]-μ-terephthalato-κ2 O 1:O 4]
Source: Acta Crystallogr Sect E Struct Rep Online. 2008 Oct 18;64(Pt 11):m1431. doi: 10.1107/S160053680803314X (PMC2959746; doi:10.1107/S160053680803314X)
Supplement: Supplementary file 2 [file e-64-m1431-Isup2.hkl]

#
# h,k,l, Fc-squared, Fo-squared, sigma(Fo-squared) and status flag
#
data_I
_shelx_title ' aa in P2(1)/n'
_shelx_refln_list_code          4
_shelx_F_calc_maximum      363.49
_exptl_crystal_F_000      1728.00
_reflns_d_resolution_high  0.7705
 
loop_
 _symmetry_equiv_pos_as_xyz
 'x, y, z'
 '-x+1/2, y+1/2, -z+1/2'
 '-x, -y, -z'
 'x-1/2, -y-1/2, z-1/2'
 
_cell_length_a    11.4071
_cell_length_b    16.5746
_cell_length_c    21.6755
_cell_angle_alpha  90.000
_cell_angle_beta  101.758
_cell_angle_gamma  90.000
 
_shelx_F_squared_multiplier     1.000
 
loop_
 _refln_index_h
 _refln_index_k
 _refln_index_l
 _refln_F_squared_calc
 _refln_F_squared_meas
 _refln_F_squared_sigma
 _refln_observed_status
   2   0   0     6330.24     7424.13     98.54 o
   4   0   0     5984.75     4998.03    140.17 o
   6   0   0     2007.29     2327.86     74.45 o
   8   0   0     1687.07     1540.25    142.07 o
  10   0   0        5.04       26.73     46.05 o
  12   0   0        6.08      -31.25     54.73 o
  14   0   0      112.86      156.76     85.03 o
   2   1   0      180.13      295.93     35.69 o
   3   1   0      111.01       90.71     24.46 o
   4   1   0      224.40      231.96     25.63 o
   5   1   0     2415.80     2682.11     53.34 o
   6   1   0      349.78      361.29     55.47 o
   7   1   0       30.37       65.57     39.00 o
   8   1   0     2793.39     2969.40     63.66 o
   9   1   0     1257.17     1435.51     73.77 o
  10   1   0      183.15      189.88     36.78 o
  11   1   0       94.50      126.66     47.18 o
  12   1   0      524.83      482.60     67.33 o
  13   1   0       86.54       99.37     43.74 o
  14   1   0      957.56     1001.14    109.13 o
   1   2   0     1365.14     1280.04     23.46 o
   2   2   0     8306.34     8086.43     77.32 o
   3   2   0      184.50      191.31     22.21 o
   4   2   0       10.55       49.22     29.26 o
   5   2   0     1847.25     1881.26     41.19 o
   6   2   0      697.63      448.16     35.46 o
   7   2   0     2388.59     2404.92     53.61 o
   8   2   0     3246.17     3136.48     65.76 o
   9   2   0      509.16      658.08     44.57 o
  10   2   0       67.03       79.94     37.65 o
  11   2   0        7.32       -7.93     39.43 o
  12   2   0        2.23       45.10     42.76 o
  13   2   0      159.50       75.04     56.23 o
  14   2   0      118.08       34.89     48.74 o
   1   3   0    52967.85    55877.80    510.93 o
   2   3   0     6561.62     5847.54    146.29 o
   3   3   0     1344.86     1330.37     33.28 o
   4   3   0        2.56       11.97     21.32 o
   5   3   0      403.60      355.77     26.40 o
   6   3   0     1540.54     1550.68     49.86 o
   7   3   0      495.74      338.19     31.87 o
   8   3   0     3448.17     3286.55     83.44 o
   9   3   0        9.00      -34.59     48.17 o
  10   3   0      788.52      895.64    102.87 o
  11   3   0     1058.21     1090.46     99.00 o
  12   3   0       23.26       13.58     38.77 o
  13   3   0      246.40      191.44     53.65 o
  14   3   0      552.02      733.71     85.68 o
   0   4   0     1518.98     1458.94     32.36 o
   1   4   0     1503.41     1493.64     24.96 o
   2   4   0     1172.47     1071.89     45.46 o
   3   4   0    14504.04    14667.68    152.22 o
   4   4   0     4408.63     4140.00     63.85 o
   5   4   0     6305.60     5674.89     77.49 o
   6   4   0     1394.01     1403.51     31.58 o
   7   4   0      228.36      298.91     34.00 o
   8   4   0      348.81      360.90     49.07 o
   9   4   0       49.54       95.84     34.15 o
  10   4   0      508.86      502.66     43.08 o
  11   4   0       81.98      -12.82     59.77 o
  12   4   0        0.13       37.86     40.83 o
  13   4   0       72.40       86.46     46.42 o
  14   4   0      128.90      207.76     69.86 o
   1   5   0    41398.13    41288.88    315.69 o
   2   5   0     1590.82     1511.98     25.47 o
   3   5   0     2900.94     2524.02    158.09 o
   4   5   0     1743.53     1908.35     27.30 o
   5   5   0      879.81      840.23     42.49 o
   6   5   0     2517.08     2397.53     71.93 o
   7   5   0      575.13      503.54     42.93 o
   8   5   0      239.58      296.54     49.51 o
   9   5   0      835.58      954.13     42.93 o
  10   5   0      287.38      288.83     50.59 o
  11   5   0      577.29      663.66     45.31 o
  12   5   0      122.74      123.65     38.40 o
  13   5   0      719.79      885.48     64.94 o
  14   5   0       60.01      206.46    113.39 o
   0   6   0      328.98      407.49     28.59 o
   1   6   0     4602.81     4320.31     46.03 o
   2   6   0     2274.56     2167.79     46.79 o
   3   6   0    20489.23    22253.64    191.53 o
   4   6   0      540.98      363.94    105.44 o
   5   6   0     1650.17     1818.41     39.68 o
   6   6   0      119.17      107.38     17.48 o
   7   6   0      532.82      507.20     23.40 o
   8   6   0      375.24      353.57     40.09 o
   9   6   0       99.57       87.51     42.88 o
  10   6   0        0.55      -28.49     28.49 o
  11   6   0       83.99      121.92     33.96 o
  12   6   0      104.00      119.02     48.19 o
  13   6   0       16.86       58.58     79.63 o
   1   7   0     5724.07     6008.07     62.27 o
   2   7   0     9866.16    10403.38    114.73 o
   3   7   0     1280.55     1074.90     37.35 o
   4   7   0      135.97       81.25     36.60 o
   5   7   0     2889.84     2641.55     72.67 o
   6   7   0       65.31       90.62     14.74 o
   7   7   0        7.69        1.36     28.44 o
   8   7   0        0.04       25.21     23.84 o
   9   7   0     1411.84     1317.37     42.33 o
  10   7   0       12.65       28.00     19.13 o
  11   7   0     2229.88     2257.52    146.60 o
  12   7   0        0.02      136.66    130.15 o
  13   7   0     1053.29     1484.20    119.52 o
   0   8   0      416.42      339.92     37.30 o
   1   8   0     1121.57     1192.82     38.31 o
   2   8   0     2072.64     2215.65     36.28 o
   3   8   0     8054.23     7745.60     69.60 o
   4   8   0      181.98      193.40     40.92 o
   5   8   0     2412.38     2198.46     79.84 o
   6   8   0      920.03      796.27     74.99 o
   7   8   0        4.42      212.31    150.29 o
   8   8   0       12.07       14.65     40.34 o
   9   8   0       57.57       55.59     17.30 o
  10   8   0      361.96      367.13     50.88 o
  11   8   0      130.37      119.10     69.48 o
  12   8   0        4.50      207.80    222.43 o
  13   8   0       15.30      -27.99     88.72 o
   1   9   0     4572.70     4717.10     59.61 o
   2   9   0     1010.02     1068.23     29.95 o
   3   9   0       89.83      113.20     16.70 o
   4   9   0      102.89       56.85     33.43 o
   5   9   0       39.98       58.14     62.19 o
   6   9   0      487.00      450.67     87.12 o
   7   9   0     1317.75     1130.48    105.71 o
   8   9   0      741.43      565.23     82.99 o
   9   9   0      604.40      667.80     90.71 o
  10   9   0      182.67      160.51    117.53 o
  11   9   0      709.47      765.34    146.88 o
  12   9   0       76.29      129.35    135.36 o
  13   9   0      648.48      710.49    126.91 o
   0  10   0     3658.17     3662.69     60.89 o
   1  10   0      268.21      289.63     25.14 o
   2  10   0        6.66       15.10     24.62 o
   3  10   0     1438.87     1454.39     69.47 o
   4  10   0     2045.75     2047.02     68.18 o
   5  10   0     1719.37     1502.00     84.16 o
   6  10   0       10.09        0.02     55.67 o
   7  10   0      744.68     1053.20    106.78 o
   8  10   0      315.72      202.33     97.09 o
   9  10   0        2.25       92.48    181.75 o
  10  10   0      122.58      120.63    122.44 o
  11  10   0       21.97      -76.00    183.95 o
  12  10   0        3.56       99.49    140.67 o
   1  11   0      408.58      464.19     35.16 o
   2  11   0       45.45       29.49     20.10 o
   3  11   0      953.15     1015.04     38.25 o
   4  11   0     1000.43     1059.27     32.19 o
   5  11   0        4.35       59.98     79.43 o
   6  11   0      185.79      121.75     49.97 o
   7  11   0      284.72      266.92    177.04 o
   8  11   0     1875.04     1830.63    159.21 o
   9  11   0      495.34      380.53    135.76 o
  10  11   0      267.78      384.14    133.26 o
  11  11   0      139.19       79.55     78.15 o
  12  11   0      228.35      348.77    160.61 o
   0  12   0     5474.61     5550.63     84.23 o
   1  12   0        7.34        4.84     20.35 o
   2  12   0     1370.21     1392.69     41.47 o
   3  12   0      776.59      892.64     36.38 o
   4  12   0     1389.92     1345.06     55.52 o
   5  12   0      241.65      290.93     56.06 o
   6  12   0      134.22       92.19     74.75 o
   7  12   0      838.42      488.25    392.91 o
   8  12   0      334.86      459.26    112.64 o
   9  12   0        1.59       72.31    142.73 o
  10  12   0      227.16      462.79    147.38 o
  11  12   0       99.52      -21.19     92.01 o
   1  13   0     1223.16     1172.70     39.63 o
   2  13   0      624.96      635.44     33.69 o
   3  13   0       57.54       28.31     25.29 o
   4  13   0     1273.03     1310.27     25.55 o
   5  13   0      778.69      896.71     58.01 o
   6  13   0     1270.41     1401.29     89.92 o
   7  13   0       12.18       37.76     57.73 o
   8  13   0      837.12      876.03     80.86 o
   9  13   0        1.67       70.44    120.83 o
  10  13   0      151.30      181.85    139.67 o
  11  13   0        0.04     -143.48    149.79 o
   0  14   0     4291.90     4582.60     90.60 o
   1  14   0      172.40      189.76     26.60 o
   2  14   0      350.07      287.29     40.98 o
   3  14   0      249.79      311.89     29.46 o
   4  14   0       17.52       31.00     27.20 o
   5  14   0      181.30      171.72     45.23 o
   6  14   0     1228.85     1241.80     86.64 o
   7  14   0      136.50      271.05     98.53 o
   8  14   0      200.58      256.34     67.35 o
   9  14   0       21.89       -6.87    108.91 o
  10  14   0       73.69      -28.96     73.69 o
   1  15   0       92.60       81.01     38.39 o
   2  15   0      715.17      734.24     70.25 o
   3  15   0       67.26       69.57     22.25 o
   4  15   0      457.53      410.49     37.38 o
   5  15   0      188.20      133.00     57.60 o
   6  15   0      391.01      368.55     59.75 o
   7  15   0       57.34      147.06     67.93 o
   8  15   0      541.87      550.23    101.11 o
   9  15   0        1.95       52.37     66.99 o
  10  15   0      171.22      108.26     87.93 o
   0  16   0       18.43      -34.84     41.51 o
   1  16   0      256.19      334.32     35.05 o
   2  16   0      735.24      772.37     75.64 o
   3  16   0       39.58       43.60     30.94 o
   4  16   0      639.12      551.76     50.59 o
   5  16   0      393.92      352.41     60.85 o
   6  16   0      621.12      621.71    103.72 o
   7  16   0      370.14      394.23     59.76 o
   8  16   0      113.84      -11.26     71.20 o
   9  16   0        1.43        7.96     57.72 o
   1  17   0       56.43       32.07     33.46 o
   2  17   0       20.10       29.83     30.46 o
   3  17   0       68.33       52.48     21.37 o
   4  17   0        4.50      -24.96     48.29 o
   5  17   0      307.34      247.84     72.33 o
   6  17   0      179.57      376.35     71.95 o
   7  17   0      147.12      140.00    104.07 o
   8  17   0      108.41       42.63     70.01 o
   0  18   0       49.70        2.78     41.87 o
   1  18   0      739.59      892.83     66.94 o
   2  18   0      183.09      179.17     39.32 o
   3  18   0      455.55      618.14    107.67 o
   4  18   0      256.40      292.79     59.48 o
   5  18   0       51.17       56.26     49.08 o
   6  18   0       22.76       94.79     67.45 o
   7  18   0      104.84       96.30     73.96 o
   1  19   0        0.44      -33.92     39.84 o
   2  19   0       26.20      -24.61     39.09 o
   3  19   0      191.95      320.02     57.59 o
   4  19   0       79.37      197.12    131.84 o
   5  19   0        7.89       25.63     82.11 o
   6  19   0        0.47       60.88     77.16 o
   0  20   0       44.60       20.14    115.12 o
   1  20   0      131.45      178.34     43.17 o
   2  20   0       21.89       63.45     62.52 o
   3  20   0      339.93      334.67    101.21 o
   4  20   0        2.66        2.93     58.15 o
   5  20   0      112.33      157.26     61.81 o
   1  21   0        0.38      -41.16     79.15 o
   2  21   0        2.46       -8.05     67.94 o
   3  21   0        0.26       37.44     59.89 o
 -13   0   1      817.19      987.99    174.39 o
 -11   0   1     5418.87     5633.82    137.95 o
  -9   0   1     5880.34     5799.54    127.42 o
  -7   0   1      126.67      116.35     47.86 o
  -5   0   1       27.94       14.68     37.17 o
  -3   0   1     1019.34     1065.12     60.01 o
   3   0   1      150.03       73.53     31.84 o
   5   0   1       69.96      137.47     33.39 o
   7   0   1     1379.61     1391.20    111.31 o
   9   0   1     2576.50     2878.90    136.74 o
  11   0   1     1707.23     1696.81    129.73 o
  13   0   1      296.23      564.97    141.32 o
 -14   1   1        1.10       19.83     47.18 o
 -13   1   1       30.56       22.85     43.75 o
 -12   1   1       67.21       79.16     49.58 o
 -11   1   1     1360.56     1465.67     63.01 o
 -10   1   1       58.33      123.12     43.22 o
  -9   1   1      354.27      353.58     53.77 o
  -8   1   1       88.39      174.55     32.27 o
  -7   1   1       12.31       17.15     31.57 o
  -6   1   1     1392.89     1649.75     55.77 o
  -5   1   1       14.31       57.49     33.23 o
  -4   1   1       16.27       14.94     27.27 o
  -3   1   1      965.99      798.78     56.00 o
  -2   1   1      710.90      683.02     24.20 o
   2   1   1      400.21      488.61     18.76 o
   3   1   1     6362.23     6034.03     71.03 o
   4   1   1      779.68      704.21     29.65 o
   5   1   1       34.67       24.12     23.32 o
   6   1   1        0.81      -20.53     26.63 o
   7   1   1     1779.45     1774.90     43.01 o
   8   1   1      199.03      323.71     40.16 o
   9   1   1     9048.37     9051.29    127.07 o
  10   1   1        3.58       41.26     39.69 o
  11   1   1     1629.83     1726.02     71.56 o
  12   1   1      154.82       76.12     42.20 o
  13   1   1       50.31       38.53     68.19 o
  14   1   1       12.26       10.70     77.21 o
 -14   2   1      601.89      635.02     77.26 o
 -13   2   1      193.57       92.04     47.64 o
 -12   2   1      240.70      253.83     58.15 o
 -11   2   1     2936.66     2897.32     70.18 o
 -10   2   1      193.19      146.33     59.86 o
  -9   2   1      303.06      373.85     48.46 o
  -8   2   1      454.32      556.81     45.80 o
  -7   2   1     2523.22     2263.29     47.36 o
  -6   2   1      931.03      970.34     70.40 o
  -5   2   1     1580.03     1288.53     38.02 o
  -4   2   1      652.20      694.01     39.86 o
  -3   2   1      350.63      433.60     30.21 o
  -2   2   1     6498.24     6914.90    102.16 o
  -1   2   1    15095.61    14691.90    129.34 o
   1   2   1     2798.10     2898.60     43.76 o
   2   2   1      389.34      420.83     18.37 o
   3   2   1     3194.02     2646.57     49.56 o
   4   2   1     1421.56     1473.56     32.97 o
   5   2   1      582.37      634.22     38.94 o
   6   2   1        0.91       62.60     28.16 o
   7   2   1      838.04      732.43     36.51 o
   8   2   1       75.08      126.13     33.46 o
   9   2   1      376.60      374.45     44.04 o
  10   2   1      799.16      799.51     55.56 o
  11   2   1      599.26      674.05     84.54 o
  12   2   1       59.39      111.92     57.66 o
  13   2   1      330.06      429.56     92.87 o
  14   2   1      125.82      101.56     67.23 o
 -14   3   1      246.68      210.47     52.28 o
 -13   3   1      130.44      100.47     51.36 o
 -12   3   1       31.61        2.32     37.43 o
 -11   3   1        1.51       29.20     35.04 o
 -10   3   1      137.35      164.04     54.76 o
  -9   3   1      184.85      152.36     75.01 o
  -8   3   1       68.90       96.19     30.47 o
  -7   3   1      258.90      305.40     55.38 o
  -6   3   1     1310.55     1188.74     37.17 o
  -5   3   1     1801.92     1828.79     35.33 o
  -4   3   1       13.54       22.10     21.36 o
  -3   3   1      145.02      104.18     27.32 o
  -2   3   1     5376.06     5545.10     66.54 o
  -1   3   1    31462.41    32861.75    286.78 o
   0   3   1     2699.00     3000.50     29.57 o
   1   3   1    15329.60    14300.20    343.38 o
   2   3   1     1096.67     1102.72     47.24 o
   3   3   1     5203.23     5461.84     54.36 o
   4   3   1        9.00       24.46     22.72 o
   5   3   1     1371.73     1193.03     37.65 o
   6   3   1     4512.80     4241.69     63.87 o
   7   3   1      746.03      634.50     38.16 o
   8   3   1     3990.51     3805.84     77.05 o
   9   3   1     1757.98     1785.72     66.52 o
  10   3   1      400.96      493.65     58.02 o
  11   3   1     1085.69     1234.29     64.79 o
  12   3   1       43.79       23.15     40.15 o
  13   3   1       28.90      -26.60     35.89 o
  14   3   1      117.17       63.54     48.64 o
 -14   4   1     1247.56     1292.22     69.38 o
 -13   4   1      316.06      431.67     53.94 o
 -12   4   1       29.79       60.92     37.90 o
 -11   4   1      207.47      363.36     49.16 o
 -10   4   1     2222.67     2333.34    119.01 o
  -9   4   1      165.69      166.60     41.66 o
  -8   4   1     1145.64     1098.89     51.78 o
  -7   4   1     1088.15     1174.25     50.80 o
  -6   4   1     2559.06     2536.13     41.74 o
  -5   4   1     8026.55     8816.87    112.76 o
  -4   4   1      453.62      446.12     21.58 o
  -3   4   1     4539.24     4674.94     58.08 o
  -2   4   1     9010.02     9104.29    102.61 o
  -1   4   1       66.53       50.03     21.07 o
   0   4   1    19215.79    19786.43    136.82 o
   1   4   1     3102.33     3531.55     33.71 o
   2   4   1      902.72     1126.70     80.08 o
   3   4   1        4.39       -2.72      7.97 o
   4   4   1      147.41       60.57     18.14 o
   5   4   1       57.73      102.91     28.23 o
   6   4   1      569.17      421.23     40.00 o
   7   4   1      491.07      535.60     37.79 o
   8   4   1      714.63      700.61     80.26 o
   9   4   1        5.75       26.70     30.32 o
  10   4   1      371.20      357.10     35.10 o
  11   4   1      217.19      366.46     65.76 o
  12   4   1      338.42      468.95     50.20 o
  13   4   1      117.73      151.90     54.23 o
  14   4   1      108.90      134.53     63.73 o
 -14   5   1      170.83      254.84    108.92 o
 -13   5   1      170.52      354.26     61.86 o
 -12   5   1     1098.41     1160.66     96.02 o
 -11   5   1      603.73      733.05     83.99 o
 -10   5   1        6.66       -0.36     27.27 o
  -9   5   1      202.33      210.51     50.02 o
  -8   5   1       25.16        7.86     37.28 o
  -7   5   1       57.50       41.24     29.08 o
  -6   5   1       78.93       69.36     21.62 o
  -5   5   1     2238.59     2192.53     60.77 o
  -4   5   1      461.87      477.08     33.88 o
  -3   5   1     8166.41     9015.52    101.86 o
  -2   5   1      341.84      339.06     23.40 o
  -1   5   1    11642.40    11058.68     97.14 o
   0   5   1    22743.92    22787.89    159.04 o
   1   5   1     2781.39     2627.60     33.57 o
   2   5   1       54.61       66.97     12.56 o
   3   5   1     1114.80     1093.36     47.75 o
   4   5   1     8870.39     8341.44    183.40 o
   5   5   1     1470.89     1674.01     35.38 o
   6   5   1     8302.35     8289.42     82.23 o
   7   5   1      789.33      949.82     40.72 o
   8   5   1      751.57      868.46     39.24 o
   9   5   1      115.07      124.90     33.02 o
  10   5   1     1508.27     1389.74     64.09 o
  11   5   1      587.23      727.52     39.19 o
  12   5   1      498.09      765.78    106.27 o
  13   5   1        0.65       14.59     44.76 o
 -14   6   1      730.18      962.60    166.82 o
 -13   6   1        3.84       69.10     41.55 o
 -12   6   1      533.15      531.40     45.03 o
 -11   6   1      172.97      191.42     51.59 o
 -10   6   1      545.81      612.23     49.01 o
  -9   6   1      188.19      159.06     39.68 o
  -8   6   1     2304.10     2564.31     63.31 o
  -7   6   1       30.25       67.06     23.10 o
  -6   6   1     2551.38     2574.42     50.82 o
  -5   6   1     2181.64     2334.83     37.93 o
  -4   6   1     3298.59     2786.14     47.88 o
  -3   6   1     4378.08     4717.89     50.90 o
  -2   6   1    30623.16    30566.53    251.69 o
  -1   6   1     3135.27     2952.84     37.62 o
   0   6   1       66.76       96.86     16.95 o
   1   6   1    14055.93    14007.87    108.89 o
   2   6   1     2544.44     2741.75     45.53 o
   3   6   1     3473.11     3770.26     75.14 o
   4   6   1       51.66       42.16     38.76 o
   5   6   1      243.94      258.48     55.98 o
   6   6   1      414.89      472.68     44.28 o
   7   6   1     1396.81     1387.19     51.06 o
   8   6   1        1.22        8.30     29.42 o
   9   6   1      229.71      255.92     39.48 o
  10   6   1      787.42      857.81     73.35 o
  11   6   1       63.45       84.13     35.06 o
  12   6   1      750.64      899.76     68.37 o
  13   6   1       14.08       28.63     68.39 o
 -13   7   1        0.03      -85.12    118.01 o
 -12   7   1      605.84      688.50     86.61 o
 -11   7   1        8.55      -12.15     31.25 o
 -10   7   1      225.03      268.16     40.73 o
  -9   7   1     1028.24      877.30     34.11 o
  -8   7   1       47.11       43.28     20.69 o
  -7   7   1        0.23      -21.64     21.64 o
  -6   7   1      261.63      270.05     70.83 o
  -5   7   1      413.74      490.96     49.07 o
  -4   7   1      156.03      225.57     18.97 o
  -3   7   1       26.10       26.66     17.49 o
  -2   7   1     8382.92     8442.41     78.66 o
  -1   7   1      264.74      336.01     20.62 o
   0   7   1    11512.89    11260.17     88.61 o
   1   7   1       55.07       70.16     16.72 o
   2   7   1    11202.20    11353.61    102.27 o
   3   7   1      183.39      212.31     32.34 o
   4   7   1     1076.74      781.36     47.98 o
   5   7   1     1203.39     1458.09     78.89 o
   6   7   1     1491.86     1437.57    148.05 o
   7   7   1      302.87      269.33     25.99 o
   8   7   1      802.28      813.38     39.46 o
   9   7   1       34.72       50.04     27.47 o
  10   7   1     1072.43     1095.63     68.34 o
  11   7   1       18.76       54.15     31.21 o
  12   7   1      377.92      598.51     96.33 o
  13   7   1       19.43       21.78     94.95 o
 -13   8   1       14.09       80.79    103.58 o
 -12   8   1      539.57      567.40    154.10 o
 -11   8   1      105.34      163.38    105.81 o
 -10   8   1     1044.86      927.92     54.92 o
  -9   8   1      608.37      563.83     69.37 o
  -8   8   1      361.49      394.96     23.87 o
  -7   8   1       86.45       91.92     46.94 o
  -6   8   1     1039.87      841.96     32.21 o
  -5   8   1      729.49      723.59     15.72 o
  -4   8   1     2854.64     2717.53     35.26 o
  -3   8   1       62.51        9.97     18.02 o
  -2   8   1      943.37      827.00     38.68 o
  -1   8   1     7682.78     7628.97     64.36 o
   0   8   1      983.58      917.77     27.39 o
   1   8   1     1711.58     1800.80     48.98 o
   2   8   1     5264.82     4912.51     57.86 o
   3   8   1       36.59       67.80     15.29 o
   4   8   1      364.01      500.06     52.49 o
   5   8   1       75.60       97.11     49.14 o
   6   8   1        8.62      -10.27     56.52 o
   7   8   1      262.14      230.72     68.69 o
   8   8   1        9.96       -9.34     49.93 o
   9   8   1      604.30      636.73    122.74 o
  10   8   1      634.51      552.38     30.01 o
  11   8   1      495.84      658.63    114.97 o
  12   8   1      616.89      483.76    144.23 o
  13   8   1      232.12      306.63     99.77 o
 -13   9   1        6.48       95.48    144.88 o
 -12   9   1      630.14      670.79    276.03 o
 -11   9   1       17.63      -50.99    102.25 o
 -10   9   1        7.55       62.52    187.86 o
  -9   9   1      460.38      349.47    198.48 o
  -8   9   1       54.78       67.73    158.41 o
  -7   9   1       16.78       38.23     50.17 o
  -6   9   1      359.31      437.24     93.38 o
  -5   9   1      143.80      124.22     54.32 o
  -4   9   1     2032.82     2065.27     32.46 o
  -3   9   1      152.35      167.43     16.79 o
  -2   9   1     2992.65     2824.10     46.81 o
  -1   9   1     9781.98     9981.47     83.61 o
   0   9   1       78.46       82.12     18.57 o
   1   9   1     2274.76     2452.14     38.81 o
   2   9   1     1646.85     1581.27     38.07 o
   3   9   1      410.26      477.04     26.68 o
   4   9   1     1745.50     1594.66     60.85 o
   5   9   1      922.86     1134.32     70.58 o
   6   9   1     2260.84     2003.01     79.53 o
   7   9   1      840.28      747.36    162.41 o
   8   9   1      364.56      422.44     94.59 o
   9   9   1       46.07      146.59    105.90 o
  10   9   1      224.49      201.09     70.01 o
  11   9   1       41.34       56.98     69.96 o
  12   9   1      327.38      162.73    112.92 o
  13   9   1       10.13      -37.05     88.98 o
 -12  10   1       86.39       80.36    137.26 o
 -11  10   1      274.40      187.26    137.47 o
 -10  10   1      490.36      424.42    135.76 o
  -9  10   1      585.33      773.29    138.37 o
  -8  10   1     1504.76     1586.96    143.08 o
  -7  10   1      230.76      461.68     94.87 o
  -6  10   1      193.59      156.20     86.37 o
  -5  10   1     1066.51     1127.50     91.66 o
  -4  10   1     1231.63     1316.70     30.55 o
  -3  10   1      722.26      710.34     28.88 o
  -2  10   1     3292.42     3458.08     56.92 o
  -1  10   1      766.08      679.43     39.33 o
   0  10   1     2015.67     1875.42     35.85 o
   1  10   1      387.55      395.87     31.47 o
   2  10   1      142.85      186.51     26.60 o
   3  10   1      586.37      583.81     29.77 o
   4  10   1       35.74       32.85     32.44 o
   5  10   1        0.51      -20.90     34.58 o
   6  10   1       38.90       28.37     83.41 o
   7  10   1        7.09      -39.35     66.16 o
   8  10   1        0.92       -8.21     58.96 o
   9  10   1       82.81       42.25     76.96 o
  10  10   1      406.73      606.63     82.43 o
  11  10   1      209.78      245.05    287.76 o
  12  10   1      323.54      440.96    113.35 o
 -12  11   1       15.71     -121.53    245.07 o
 -11  11   1       14.55      -26.55    205.40 o
 -10  11   1       63.69      -50.20    200.49 o
  -9  11   1        9.03      197.68    199.59 o
  -8  11   1       16.08      -96.69    106.51 o
  -7  11   1      133.71       31.21     80.36 o
  -6  11   1       10.57       84.56    142.58 o
  -5  11   1       59.91      143.05     52.14 o
  -4  11   1      900.84      890.00     45.20 o
  -3  11   1     1416.92     1395.02     40.39 o
  -2  11   1      126.04      224.14     30.42 o
  -1  11   1     4495.58     4144.02     66.15 o
   0  11   1      346.92      377.93     24.17 o
   1  11   1      206.16      203.10     26.76 o
   2  11   1     3498.48     3563.58     49.53 o
   3  11   1     1787.49     1900.33     38.78 o
   4  11   1      307.58      432.59     48.39 o
   5  11   1     5943.64     5849.64    141.81 o
   6  11   1     1113.34     1113.82     83.48 o
   7  11   1      133.89      104.51     70.75 o
   8  11   1      850.25     1057.39    113.01 o
   9  11   1      503.07      619.38    207.35 o
  10  11   1       65.33      -39.35     84.58 o
  11  11   1       81.97      229.58     92.43 o
  12  11   1       19.48      -24.02     87.12 o
 -12  12   1       42.33       11.82    133.96 o
 -11  12   1      375.22      609.18    164.42 o
 -10  12   1       47.99        6.71    112.02 o
  -9  12   1      947.44      942.42    155.40 o
  -8  12   1      200.76      316.11    197.58 o
  -7  12   1     2349.23     2479.49    167.32 o
  -6  12   1      407.99      488.32     98.24 o
  -5  12   1      142.25      197.07     48.66 o
  -4  12   1       22.89       36.91     14.70 o
  -3  12   1     1668.71     1906.50     70.49 o
  -2  12   1     1639.14     1586.05     47.47 o
  -1  12   1     1672.15     1669.47     39.59 o
   0  12   1        9.31        8.15     21.21 o
   1  12   1     1707.94     1722.43     37.16 o
   2  12   1        0.58       -5.18     25.31 o
   3  12   1       60.14      115.78     16.31 o
   4  12   1     1476.41     1299.84     94.46 o
   5  12   1        8.23       23.49     58.19 o
   6  12   1       14.97      -17.84     44.98 o
   7  12   1       93.10      101.77     45.21 o
   8  12   1       53.27        5.80     66.29 o
   9  12   1       59.63       30.70     80.71 o
  10  12   1        6.73       73.34    109.33 o
  11  12   1       39.49       65.94    104.63 o
 -11  13   1        9.39       81.06    225.33 o
 -10  13   1       15.31      116.22    224.73 o
  -9  13   1       51.18      -71.54    117.43 o
  -8  13   1      476.78      316.81     74.27 o
  -7  13   1        8.56      120.01     54.31 o
  -6  13   1       55.34       78.02     50.45 o
  -5  13   1     1185.15     1123.45     85.73 o
  -4  13   1      483.04      513.15     29.10 o
  -3  13   1      432.56      524.41     26.61 o
  -2  13   1        6.24       37.41     26.70 o
  -1  13   1       48.18       39.20     22.06 o
   0  13   1      665.26      727.00     44.29 o
   1  13   1     2095.61     2101.44     40.73 o
   2  13   1      408.84      511.30     38.60 o
   3  13   1     2665.11     2561.65     41.67 o
   4  13   1       10.34       55.33     47.14 o
   5  13   1      866.35      909.03    101.21 o
   6  13   1       32.61       34.74     48.57 o
   7  13   1      818.82      864.93     70.07 o
   8  13   1       57.57       72.32     56.68 o
   9  13   1      689.67      405.99    244.71 o
  10  13   1       36.85        0.55     95.95 o
  11  13   1        7.81       71.02     99.65 o
 -11  14   1      202.71      284.25    163.11 o
 -10  14   1        0.59      -60.25     77.23 o
  -9  14   1      511.19      382.95     84.58 o
  -8  14   1       20.62       55.26     80.71 o
  -7  14   1      739.28      837.70     76.90 o
  -6  14   1      150.47      172.93     57.69 o
  -5  14   1     1213.03     1175.72     60.01 o
  -4  14   1       34.16       20.65     16.20 o
  -3  14   1     1419.12     1202.19     72.15 o
  -2  14   1     1193.60     1141.46     42.71 o
  -1  14   1       15.93       57.73     29.73 o
   0  14   1      769.48      758.31     32.54 o
   1  14   1      481.02      492.81     42.42 o
   2  14   1       73.22       65.58     25.73 o
   3  14   1      141.54      164.08     26.02 o
   4  14   1      381.74      455.47     69.82 o
   5  14   1      803.87      998.09    101.56 o
   6  14   1        1.16       38.40     50.62 o
   7  14   1      321.90      210.14     84.34 o
   8  14   1        2.54       22.30     47.08 o
   9  14   1       13.38       40.64     52.92 o
  10  14   1        6.78       33.74     97.42 o
 -10  15   1       15.05      -23.45    126.46 o
  -9  15   1      138.42      208.84    126.69 o
  -8  15   1      119.83      156.76     88.02 o
  -7  15   1       28.57       95.88    100.69 o
  -6  15   1      265.01      217.25     59.94 o
  -5  15   1      389.50      296.67     63.10 o
  -4  15   1      385.46      386.74     30.93 o
  -3  15   1       24.02       19.74     44.90 o
  -2  15   1      468.30      562.15     37.03 o
  -1  15   1      436.71      525.97     35.70 o
   0  15   1      287.42      298.50     34.48 o
   1  15   1      236.76      252.86     27.80 o
   2  15   1      228.48      198.29     32.55 o
   3  15   1     1015.04      952.95     59.66 o
   4  15   1      121.59       50.53     46.24 o
   5  15   1      782.19      732.99     84.41 o
   6  15   1      120.74       95.33     72.25 o
   7  15   1      638.91      676.84     78.77 o
   8  15   1      170.23      129.01     57.14 o
   9  15   1      211.64      288.68    105.93 o
  10  15   1       29.23       68.75     59.99 o
  -9  16   1       84.05      146.50     86.08 o
  -8  16   1      136.19       37.26     79.63 o
  -7  16   1      612.65      523.25    128.83 o
  -6  16   1      403.47      215.50     77.70 o
  -5  16   1     1140.27     1177.15    112.57 o
  -4  16   1      127.84      104.15     34.10 o
  -3  16   1       81.00       74.32     26.88 o
  -2  16   1      227.86      264.67     35.40 o
  -1  16   1       27.26       12.48     27.32 o
   0  16   1        5.33       14.32     32.25 o
   1  16   1      430.11      285.45     51.24 o
   2  16   1        0.67       53.39     36.33 o
   3  16   1        7.56       46.49     27.34 o
   4  16   1        0.38       55.90     49.15 o
   5  16   1       30.78      -42.57     46.00 o
   6  16   1       15.77      -47.06     48.85 o
   7  16   1       67.78       54.42     58.22 o
   8  16   1        7.36      -16.54     60.67 o
   9  16   1       64.92       37.92     58.71 o
  -8  17   1        7.41      -34.41     71.77 o
  -7  17   1       10.72       18.19     64.67 o
  -6  17   1      117.81      129.98     53.15 o
  -5  17   1        0.38      -67.29     67.29 o
  -4  17   1        3.41      -24.93     24.93 o
  -3  17   1      179.93      164.21     31.58 o
  -2  17   1       71.64       45.22     33.26 o
  -1  17   1       73.90       76.95     37.09 o
   0  17   1      434.72      433.16     63.36 o
   1  17   1      357.76      551.93     43.80 o
   2  17   1      888.85      990.75     45.32 o
   3  17   1      695.24      697.16     46.23 o
   4  17   1       28.61      105.48     52.56 o
   5  17   1      125.25      179.87     65.54 o
   6  17   1      427.04      359.29     99.03 o
   7  17   1      231.90      149.38     57.70 o
   8  17   1       66.01       31.59     94.71 o
  -7  18   1      101.22      203.88     60.53 o
  -6  18   1      236.40      174.28     56.73 o
  -5  18   1      290.29      227.03     70.69 o
  -4  18   1      314.98      212.10     64.38 o
  -3  18   1       58.25       56.97     41.84 o
  -2  18   1      165.08      111.88     42.34 o
  -1  18   1        0.45      -36.41     36.41 o
   0  18   1      436.81      448.03     41.64 o
   1  18   1       80.43       96.08     33.87 o
   2  18   1        7.17       11.91     43.76 o
   3  18   1       12.90       17.84     58.51 o
   4  18   1       14.18       -0.29     45.52 o
   5  18   1        2.33       36.24     46.64 o
   6  18   1        2.42       89.17     61.62 o
   7  18   1       19.14       46.28     52.23 o
  -6  19   1       31.57      128.27     72.62 o
  -5  19   1       55.55      108.75     56.94 o
  -4  19   1        3.47      148.68     65.44 o
  -3  19   1       28.23      135.75     60.87 o
  -2  19   1       76.88       39.02     33.09 o
  -1  19   1        1.51      -11.75     40.54 o
   0  19   1      368.56      426.53     56.62 o
   1  19   1       27.31       24.95     46.62 o
   2  19   1      671.32      623.15     51.58 o
   3  19   1        7.67       18.28     46.33 o
   4  19   1      167.40      181.68     60.56 o
   5  19   1       45.74       20.08     59.06 o
   6  19   1      233.35      212.88     66.52 o
  -5  20   1        0.03       67.13     68.20 o
  -4  20   1      165.85       31.77     65.20 o
  -3  20   1        5.01       58.99     53.42 o
  -2  20   1      172.40      158.42     97.23 o
  -1  20   1        7.53       -2.84     37.15 o
   0  20   1       15.13       32.70     44.02 o
   1  20   1        0.04      -14.84     45.84 o
   2  20   1       81.05      105.55     57.18 o
   3  20   1        0.02      -24.22     56.91 o
   4  20   1        1.29      186.79    138.51 o
   5  20   1        1.92       32.37     65.21 o
  -3  21   1       69.13       65.66     63.12 o
  -2  21   1      121.85       76.71     78.95 o
  -1  21   1       53.15      102.21     84.51 o
   0  21   1        1.99       24.17     52.14 o
   1  21   1        5.24        4.66     62.08 o
   2  21   1      152.87      201.12     70.58 o
 -14   0   2       42.60      -18.87     61.19 o
 -12   0   2     1196.01     1258.69     82.64 o
 -10   0   2      628.11      777.43    183.95 o
  -8   0   2     2074.74     2228.60     77.88 o
  -6   0   2     1061.29     1088.14     89.97 o
  -4   0   2      920.78      986.27     61.36 o
  -2   0   2     2497.44     1870.64     60.13 o
   2   0   2    17815.70    15466.90    216.16 o
   4   0   2     1675.71     1859.42     78.50 o
   6   0   2      280.74      239.54     43.84 o
   8   0   2      516.44      695.41     54.38 o
  10   0   2     7119.45     7336.84    219.52 o
  12   0   2      717.35      850.85     74.15 o
  14   0   2      347.36      547.76     97.36 o
 -14   1   2       60.00       29.00     44.91 o
 -13   1   2        0.24       36.33     56.72 o
 -12   1   2       21.99       71.74     44.79 o
 -11   1   2       16.35      104.46     43.38 o
 -10   1   2      160.71      151.10     61.53 o
  -9   1   2        0.68        9.63     31.50 o
  -8   1   2     3831.84     3986.07     68.49 o
  -7   1   2      933.86      960.51     76.88 o
  -6   1   2     2437.90     2350.29     46.44 o
  -5   1   2      137.39      314.82     34.10 o
  -4   1   2     7051.06     7216.52    125.22 o
  -3   1   2        2.70        8.19     30.55 o
  -2   1   2   113415.63   119592.42   1463.69 o
   1   1   2     4138.68     3714.45     49.71 o
   2   1   2     4351.53     4024.60     47.43 o
   3   1   2     7352.92     7199.14    135.45 o
   4   1   2      433.94      484.40     29.13 o
   5   1   2       21.80      -13.65     19.86 o
   6   1   2     1158.00     1086.19     34.01 o
   7   1   2      468.40      406.80     31.67 o
   8   1   2      137.93      137.36     43.69 o
   9   1   2      140.06       65.85     40.83 o
  10   1   2        8.33       57.81     33.61 o
  11   1   2      340.38      306.65     68.77 o
  12   1   2       28.74       28.12     44.42 o
  13   1   2       35.79       25.33     44.23 o
  14   1   2      158.46      281.07     95.54 o
 -14   2   2      366.03      385.05     72.12 o
 -13   2   2      257.31      341.57     80.59 o
 -12   2   2      680.70      604.01     49.90 o
 -11   2   2      431.72      483.96     54.48 o
 -10   2   2     1895.70     1898.22    123.79 o
  -9   2   2      482.59      609.48     75.75 o
  -8   2   2       38.53       83.61     35.32 o
  -7   2   2      100.79       60.80     26.24 o
  -6   2   2       27.33       42.47     24.93 o
  -5   2   2       57.75       88.99     34.82 o
  -4   2   2      153.98      181.29     29.75 o
  -3   2   2     8496.43     8510.26     91.55 o
  -2   2   2       90.47      180.37     25.44 o
  -1   2   2     2144.32     2087.27     38.07 o
   0   2   2    16072.11    15505.80    114.64 o
   1   2   2     1421.40     1252.46     34.34 o
   2   2   2     2199.28     2094.49     40.93 o
   3   2   2      720.24      623.02     36.81 o
   4   2   2      909.01      881.53     26.39 o
   5   2   2       71.96       31.12     22.04 o
   6   2   2      414.67      349.13     28.71 o
   7   2   2      345.00      434.86     43.90 o
   8   2   2     2509.30     2495.39     86.52 o
   9   2   2     2501.78     2516.96     73.78 o
  10   2   2     1796.83     1718.80     73.61 o
  11   2   2       32.51       66.35     41.56 o
  12   2   2      144.40      129.16     43.29 o
  13   2   2        4.23       71.55     60.05 o
  14   2   2      379.24      436.62     52.59 o
 -14   3   2        1.70       73.77     64.94 o
 -13   3   2        3.39       -4.88     40.37 o
 -12   3   2        1.11        6.82     35.44 o
 -11   3   2       91.82       70.04     40.42 o
 -10   3   2       72.93       88.54     42.70 o
  -9   3   2        6.09      -18.10     56.06 o
  -8   3   2     4111.23     4067.05     74.20 o
  -7   3   2     1221.18     1190.13     98.37 o
  -6   3   2      511.53      414.48     53.95 o
  -5   3   2    15787.89    15703.74    170.95 o
  -4   3   2     5291.10     5305.80     79.56 o
  -3   3   2     1335.01     1489.72     37.40 o
  -2   3   2     3510.52     3343.45     58.64 o
  -1   3   2     4590.58     4826.61     60.07 o
   0   3   2     1181.14     1088.75     19.69 o
   1   3   2     1537.96     1608.68     58.25 o
   2   3   2      224.27      176.90     15.15 o
   3   3   2     5440.97     5181.54     53.24 o
   4   3   2     7097.15     6575.60     65.23 o
   5   3   2        2.47      -18.88     18.88 o
   6   3   2     1155.20      879.82     29.88 o
   7   3   2      842.42     1034.74     45.26 o
   8   3   2      373.73      359.30     35.73 o
   9   3   2       53.05       32.81     34.94 o
  10   3   2       91.57       76.08     47.80 o
  11   3   2      124.55      162.01     36.81 o
  12   3   2        4.13       33.36     46.87 o
  13   3   2       14.40        7.42     41.30 o
  14   3   2       15.72      -11.49     40.94 o
 -14   4   2      128.90       87.48     51.73 o
 -13   4   2      509.64      512.34     50.48 o
 -12   4   2      742.15      894.35     87.96 o
 -11   4   2       66.05       79.30     61.84 o
 -10   4   2       86.26      107.09     51.61 o
  -9   4   2       22.77       35.50     36.19 o
  -8   4   2        7.86      -32.94     41.08 o
  -7   4   2     1715.96     1456.46     57.83 o
  -6   4   2        0.88      -23.50     23.50 o
  -5   4   2     4176.92     4157.27     81.88 o
  -4   4   2      165.73      191.88     22.39 o
  -3   4   2      899.26      971.98     49.00 o
  -2   4   2        5.33      -16.58     21.21 o
  -1   4   2     3337.99     3473.53     48.34 o
   0   4   2     2554.65     2599.85     31.23 o
   1   4   2      463.55      473.94     19.97 o
   2   4   2      136.04      167.21     33.25 o
   3   4   2        6.65       91.57     10.27 o
   4   4   2      845.49      721.59     24.30 o
   5   4   2      232.59      221.95     28.84 o
   6   4   2     6102.22     6403.30     86.36 o
   7   4   2     3599.69     3236.28     51.68 o
   8   4   2     3230.27     3539.00     65.47 o
   9   4   2      311.85      360.90     32.24 o
  10   4   2      134.29      137.71     33.43 o
  11   4   2      385.74      394.35     41.42 o
  12   4   2      236.01      246.31     45.88 o
  13   4   2      472.19      626.77    146.00 o
 -14   5   2       10.03       45.76     65.87 o
 -13   5   2        4.93      -35.35     43.73 o
 -12   5   2      216.62      221.58     50.46 o
 -11   5   2       77.85       31.13     60.18 o
 -10   5   2        2.36        2.41     35.84 o
  -9   5   2     2714.07     2852.84     75.42 o
  -8   5   2      308.29      284.51     39.09 o
  -7   5   2       48.26       94.20     32.60 o
  -6   5   2     1467.90     1509.36     54.16 o
  -5   5   2    10087.22    11030.59    175.74 o
  -4   5   2     3729.65     3555.90     50.72 o
  -3   5   2    24900.98    24487.25    257.13 o
  -2   5   2     1121.11     1034.58     63.62 o
  -1   5   2     4274.45     4017.49     46.95 o
   0   5   2     5195.00     5241.99     46.67 o
   1   5   2     7661.48     7503.03     62.49 o
   2   5   2        5.00       53.58     34.61 o
   3   5   2     9396.66     9326.44    138.34 o
   4   5   2     5747.74     6006.39     98.47 o
   5   5   2      430.43      620.46     47.61 o
   6   5   2      405.97      369.86     23.06 o
   7   5   2      528.44      645.52     27.63 o
   8   5   2     1059.67     1028.27     40.45 o
   9   5   2     1031.93     1129.05     53.23 o
  10   5   2      457.95      395.55     31.60 o
  11   5   2      207.96      204.32     48.54 o
  12   5   2      178.25      140.22     39.44 o
  13   5   2       16.15       50.81     66.73 o
 -14   6   2       17.64       44.53    125.17 o
 -13   6   2      458.83      737.88    109.52 o
 -12   6   2        2.50      -31.43     33.79 o
 -11   6   2     1288.59     1448.62    104.75 o
 -10   6   2      562.24      518.57     84.51 o
  -9   6   2     1205.21     1146.69     46.27 o
  -8   6   2      396.43      397.62     28.12 o
  -7   6   2      383.74      515.45     42.63 o
  -6   6   2       90.56       95.13     28.40 o
  -5   6   2     1972.96     1904.78     40.36 o
  -4   6   2     2423.51     2517.03     53.95 o
  -3   6   2      875.63      933.81     35.50 o
  -2   6   2     5738.67     5783.63     65.69 o
  -1   6   2     4813.01     4600.99     56.10 o
   0   6   2      561.06      602.62     22.91 o
   1   6   2      874.57      740.55     32.21 o
   2   6   2     2210.24     2200.89     62.41 o
   3   6   2     7389.64     6804.44     90.36 o
   4   6   2       11.26       24.62     39.10 o
   5   6   2     3723.52     3960.32    157.88 o
   6   6   2      779.08      835.72     73.10 o
   7   6   2      383.80      402.04     36.75 o
   8   6   2        1.53       -5.55     23.50 o
   9   6   2     1425.66     1432.21     65.82 o
  10   6   2      108.41      102.18     34.03 o
  11   6   2     1385.27     1421.06     98.14 o
  12   6   2       27.30       24.34     48.26 o
  13   6   2      353.54      354.26     92.23 o
 -13   7   2        0.85       60.42    113.42 o
 -12   7   2       14.35       42.79     45.98 o
 -11   7   2      502.18      656.26     66.29 o
 -10   7   2      703.53      762.47     44.02 o
  -9   7   2      488.50      511.00     43.10 o
  -8   7   2       15.89       27.67     22.08 o
  -7   7   2      651.80      806.39     37.69 o
  -6   7   2        9.78       32.97     17.05 o
  -5   7   2     2275.66     2295.95    129.01 o
  -4   7   2      888.03     1000.75     60.38 o
  -3   7   2    12767.73    12499.32    117.21 o
  -2   7   2        6.89       27.06     20.37 o
  -1   7   2     4812.13     4800.54     57.75 o
   0   7   2      964.37      986.76     26.40 o
   1   7   2     2881.86     2774.26     53.18 o
   2   7   2      637.50      611.98     21.42 o
   3   7   2     2529.66     2381.87     67.08 o
   4   7   2      368.75      399.87     59.12 o
   5   7   2     1070.37     1308.08     66.30 o
   6   7   2     1277.62     1433.60     84.78 o
   7   7   2      251.22      285.41     61.89 o
   8   7   2      147.32      141.11     44.30 o
   9   7   2        0.94       30.04     21.48 o
  10   7   2        5.02       -5.13     15.70 o
  11   7   2       10.74        9.30     22.11 o
  12   7   2      126.77      212.72     86.42 o
  13   7   2       38.80      167.23     86.95 o
 -13   8   2      468.44      228.74    153.00 o
 -12   8   2       96.48      126.54    133.26 o
 -11   8   2      587.16      525.32     35.15 o
 -10   8   2      928.29      779.92    105.73 o
  -9   8   2     2083.72     1938.76    123.75 o
  -8   8   2      451.46      428.51     37.32 o
  -7   8   2        5.15      -11.19     21.84 o
  -6   8   2       15.26        0.30     37.03 o
  -5   8   2       96.18       37.97     21.93 o
  -4   8   2     2419.71     2421.55     46.55 o
  -3   8   2      141.09      129.76     21.33 o
  -2   8   2     2996.86     3150.32     61.66 o
  -1   8   2     1484.60     1521.81     44.27 o
   0   8   2     6918.82     7011.62     59.36 o
   1   8   2     1696.60     1819.49     40.53 o
   2   8   2      639.02      604.00     16.79 o
   3   8   2        4.59      -22.87     22.87 o
   4   8   2     3672.19     3489.92     96.30 o
   5   8   2     3391.92     3302.86     95.47 o
   6   8   2        0.81       -6.60     56.19 o
   7   8   2      521.59      493.95     81.48 o
   8   8   2       58.42      115.70     55.75 o
   9   8   2      873.10      796.74     76.10 o
  10   8   2      100.75      119.62     64.76 o
  11   8   2     1445.98     1408.87    125.17 o
  12   8   2       49.21       84.74     72.68 o
  13   8   2      528.87      765.19    194.71 o
 -13   9   2       61.84     -106.00    243.97 o
 -12   9   2       55.68      -59.92    129.15 o
 -11   9   2      261.09      268.52    134.46 o
 -10   9   2      485.08      508.01     74.03 o
  -9   9   2      304.67      269.69     30.68 o
  -8   9   2        6.48        1.18     43.28 o
  -7   9   2      150.13      111.36     38.27 o
  -6   9   2        1.93       27.26     19.09 o
  -5   9   2     1231.18     1121.78     63.64 o
  -4   9   2      883.13      863.87     38.03 o
  -3   9   2     5337.55     5254.90     61.25 o
  -2   9   2     1113.81     1036.77     34.44 o
  -1   9   2      336.56      305.95     27.53 o
   0   9   2     2681.84     2661.93     34.10 o
   1   9   2     3395.36     3328.30     40.36 o
   2   9   2      235.20      250.61     18.89 o
   3   9   2      811.71      766.18     37.44 o
   4   9   2     1962.29     1875.71     53.09 o
   5   9   2     1150.37     1136.27     98.12 o
   6   9   2      702.24      766.51     73.51 o
   7   9   2        7.30      105.18     54.18 o
   8   9   2        7.28      -49.16     54.49 o
   9   9   2      249.65      271.52     96.45 o
  10   9   2        8.25      -34.53     70.57 o
  11   9   2       18.13       93.17    118.66 o
  12   9   2        2.77        7.24     79.50 o
 -12  10   2      264.14      138.37    144.28 o
 -11  10   2       64.69      263.91    135.76 o
 -10  10   2     1254.88     1026.48    160.21 o
  -9  10   2     1319.10     1350.51    150.79 o
  -8  10   2      222.83      338.95    109.21 o
  -7  10   2       15.91      149.09     94.28 o
  -6  10   2       99.95      104.54     26.13 o
  -5  10   2      258.24      184.04     29.32 o
  -4  10   2      843.37      782.10     29.24 o
  -3  10   2       63.24      128.37     24.04 o
  -2  10   2      322.37      398.16     28.42 o
  -1  10   2      904.90     1106.51     67.97 o
   0  10   2     1341.76     1412.70     27.67 o
   1  10   2     2546.41     2450.90     56.12 o
   2  10   2        1.67       12.61     16.87 o
   3  10   2      531.80      531.69     28.03 o
   4  10   2      949.41      963.16     55.70 o
   5  10   2     1172.69     1040.43     81.56 o
   6  10   2      208.18      340.87     89.43 o
   7  10   2     1653.60     1762.62    143.73 o
   8  10   2     1043.98      934.18    105.78 o
   9  10   2      431.31      510.34     76.05 o
  10  10   2      390.92      551.80     91.84 o
  11  10   2      246.95      257.64     90.30 o
  12  10   2      151.65      120.09     99.67 o
 -12  11   2       93.48      197.58    151.69 o
 -11  11   2        0.50       38.57    127.55 o
 -10  11   2      312.97      495.06    137.77 o
  -9  11   2      189.04      326.23    124.84 o
  -8  11   2      892.18      734.82    214.71 o
  -7  11   2     1266.09     1128.07     94.34 o
  -6  11   2      315.40      214.02     68.03 o
  -5  11   2     1323.85     1397.54     49.31 o
  -4  11   2     2212.23     2314.25     43.03 o
  -3  11   2     1308.70     1265.49     39.68 o
  -2  11   2     2891.05     2971.78     53.94 o
  -1  11   2        5.55       16.11     20.20 o
   0  11   2       41.41       35.42     20.39 o
   1  11   2     1670.69     1740.88     34.85 o
   2  11   2     1392.70     1396.15     32.67 o
   3  11   2       53.69       41.79     13.88 o
   4  11   2     1791.38     1674.33     79.11 o
   5  11   2      597.93      587.15     50.68 o
   6  11   2        4.61       59.54     42.33 o
   7  11   2      137.04      155.45     83.45 o
   8  11   2      143.48       73.41     70.42 o
   9  11   2        5.73       52.99    110.49 o
  10  11   2       77.62        8.89     92.62 o
  11  11   2        0.85      194.35    109.69 o
  12  11   2        2.13       93.55    128.01 o
 -12  12   2      222.07      131.15    157.50 o
 -11  12   2        3.20      179.15    138.67 o
 -10  12   2      726.16      734.72    156.30 o
  -9  12   2      452.21      197.58    128.65 o
  -8  12   2      951.99      924.99    136.86 o
  -7  12   2      724.31     1057.54    216.02 o
  -6  12   2      950.48      949.20    139.07 o
  -5  12   2      285.14      408.36     22.33 o
  -4  12   2      259.10      261.22     22.92 o
  -3  12   2      778.43      714.68     44.58 o
  -2  12   2       46.55       63.37     27.69 o
  -1  12   2     1147.07     1146.20     40.78 o
   0  12   2      681.78      761.18     35.50 o
   1  12   2       24.55       -4.83     20.59 o
   2  12   2     3602.07     3535.97     48.57 o
   3  12   2        3.06       -4.53     22.17 o
   4  12   2      628.28      777.73     80.54 o
   5  12   2      389.89      376.52     43.89 o
   6  12   2     1103.70     1152.86     95.52 o
   7  12   2      138.17      140.90     50.23 o
   8  12   2      375.77      419.38     85.81 o
   9  12   2      232.38      194.86     85.02 o
  10  12   2      410.30      545.09     90.01 o
  11  12   2        0.49      -85.23     91.72 o
 -11  13   2        0.80      -27.85    131.15 o
 -10  13   2       30.55     -111.62    131.05 o
  -9  13   2       33.09      -31.46    189.17 o
  -8  13   2      669.73      521.21    347.57 o
  -7  13   2      131.48       86.98     63.41 o
  -6  13   2     1120.15     1055.88    119.93 o
  -5  13   2      337.17      315.19     29.63 o
  -4  13   2      298.80      389.96     43.58 o
  -3  13   2      125.44      111.32     25.61 o
  -2  13   2      552.16      622.45     32.68 o
  -1  13   2      103.52      105.11     25.07 o
   0  13   2     4835.99     4965.69     61.94 o
   1  13   2      319.01      414.91     47.89 o
   2  13   2      149.05      186.35     44.19 o
   3  13   2       16.68       66.81     16.88 o
   4  13   2      115.77      157.63     41.73 o
   5  13   2      135.36      111.37     39.96 o
   6  13   2     1167.15     1389.11    115.80 o
   7  13   2       55.56       33.75     41.22 o
   8  13   2      126.48      102.36     51.01 o
   9  13   2       21.85      147.30     59.26 o
  10  13   2        8.70      -84.59     91.15 o
  11  13   2        0.08       91.10    112.69 o
 -11  14   2        6.11     -150.69    150.69 o
 -10  14   2      132.07     -109.51    133.66 o
  -9  14   2        8.83       54.45     71.77 o
  -8  14   2      486.73      509.09     83.47 o
  -7  14   2        0.07      -15.44     70.77 o
  -6  14   2     1121.09      794.00    101.70 o
  -5  14   2      637.34      540.62     39.10 o
  -4  14   2       12.21        9.02     25.10 o
  -3  14   2       25.79       47.44     22.31 o
  -2  14   2      771.11      666.43     51.25 o
  -1  14   2     1310.83     1360.41     52.31 o
   0  14   2       11.95       35.60     22.57 o
   1  14   2     1357.54     1378.32     43.06 o
   2  14   2      916.29      891.99     40.26 o
   3  14   2      414.11      363.18     40.27 o
   4  14   2     1357.97     1257.20     67.79 o
   5  14   2      278.85      400.78    117.88 o
   6  14   2      458.23      599.43     83.35 o
   7  14   2       11.75        6.33     41.55 o
   8  14   2      379.05      322.47     58.59 o
   9  14   2      138.46      123.18     66.89 o
  10  14   2      106.36      137.61     75.20 o
 -10  15   2        1.64       90.73    180.25 o
  -9  15   2      334.68      253.58    214.31 o
  -8  15   2      721.18      682.38     90.46 o
  -7  15   2      134.19      260.33     72.81 o
  -6  15   2      259.57      170.40     96.87 o
  -5  15   2      633.22      446.72     63.66 o
  -4  15   2      548.76      541.32     34.11 o
  -3  15   2      682.95      608.25     38.59 o
  -2  15   2      600.68      577.02     49.01 o
  -1  15   2      175.52      175.29     32.75 o
   0  15   2      215.63      208.27     31.68 o
   1  15   2        4.80       -4.69     28.29 o
   2  15   2     1117.41     1026.10     40.28 o
   3  15   2        3.83       20.69     20.98 o
   4  15   2      601.42      630.53     59.22 o
   5  15   2       77.19       88.65     56.32 o
   6  15   2      158.77      196.15     69.46 o
   7  15   2      239.25      298.40     55.39 o
   8  15   2      163.08      120.25     57.84 o
   9  15   2       19.46       80.09     78.20 o
  10  15   2       51.76       30.51     66.29 o
  -9  16   2        8.49       82.96    166.82 o
  -8  16   2      199.86      174.97     80.74 o
  -7  16   2      147.85       79.40     91.31 o
  -6  16   2      109.99       95.37     50.77 o
  -5  16   2       83.18       40.66     15.60 o
  -4  16   2       21.66       52.00     33.02 o
  -3  16   2       27.86       97.09     29.21 o
  -2  16   2      181.73      179.64     33.98 o
  -1  16   2      135.30      130.17     34.07 o
   0  16   2      302.24      311.23     41.91 o
   1  16   2       57.81       47.11     23.71 o
   2  16   2      240.73      219.56     33.88 o
   3  16   2      252.46      270.31     26.65 o
   4  16   2      102.15      130.13     47.18 o
   5  16   2       10.34       17.13     42.96 o
   6  16   2      771.81      872.83     75.79 o
   7  16   2      109.72       94.87     73.84 o
   8  16   2      242.51      249.91     56.91 o
   9  16   2      155.37       85.11     68.42 o
  -8  17   2      310.71      148.39    169.33 o
  -7  17   2      197.47       94.45     67.77 o
  -6  17   2      253.62      264.40     61.77 o
  -5  17   2      223.92      212.87     79.18 o
  -4  17   2       52.68       78.90     28.29 o
  -3  17   2      226.61      205.25     35.87 o
  -2  17   2       42.88       48.01     39.04 o
  -1  17   2      183.87      221.94     38.18 o
   0  17   2     1222.68     1199.05     47.50 o
   1  17   2      938.19      908.56     50.36 o
   2  17   2      121.74      157.16     45.58 o
   3  17   2      168.93      112.94     25.78 o
   4  17   2      468.90      386.04     59.12 o
   5  17   2       69.74      103.21     46.62 o
   6  17   2       11.21      -34.79     50.94 o
   7  17   2       27.37      -77.10     77.10 o
   8  17   2       13.36       -4.03     66.03 o
  -8  18   2       78.84      218.22    172.63 o
  -7  18   2       57.82       72.73     60.43 o
  -6  18   2       22.50      -18.50     63.06 o
  -5  18   2      134.40      175.31     57.75 o
  -4  18   2       27.16      -51.57     51.57 o
  -3  18   2       16.69       15.74     30.47 o
  -2  18   2       57.82       56.80     44.23 o
  -1  18   2       32.38       44.67     30.33 o
   0  18   2        4.98       11.98     31.65 o
   1  18   2      333.01      288.84     36.49 o
   2  18   2       46.33       43.21     28.86 o
   3  18   2      281.22      166.14     52.11 o
   4  18   2        9.72       71.64     54.14 o
   5  18   2      134.27      200.38     75.52 o
   6  18   2      181.40      142.74     58.85 o
   7  18   2       22.03       16.12     76.47 o
  -6  19   2        4.41      -40.84     72.84 o
  -5  19   2      117.56      152.88     74.01 o
  -4  19   2       12.89       92.39     69.43 o
  -3  19   2      304.75      467.98    103.21 o
  -2  19   2       12.64       31.34     30.94 o
  -1  19   2      235.76      238.25     50.58 o
   0  19   2      149.63       70.69     43.58 o
   1  19   2     1189.64     1071.91     61.79 o
   2  19   2        3.76        1.00     41.55 o
   3  19   2      206.49      261.89     67.74 o
   4  19   2       28.87      -40.26     68.17 o
   5  19   2       11.74       38.17     47.53 o
   6  19   2        0.71       56.41     72.11 o
  -5  20   2        3.14      -13.95     57.19 o
  -4  20   2       72.28      152.93     58.92 o
  -3  20   2        0.15       10.90     54.24 o
  -2  20   2        6.43       21.83     43.81 o
  -1  20   2        5.71       29.40     41.83 o
   0  20   2       29.78        9.82     38.68 o
   1  20   2       49.51      146.18     86.87 o
   2  20   2        5.21      -29.38     46.84 o
   3  20   2      108.99       70.49     53.74 o
   4  20   2       24.96       16.70     55.58 o
  -3  21   2      218.05      124.61     79.18 o
  -2  21   2       11.69      -42.53     59.17 o
  -1  21   2       10.85       38.60     48.59 o
   0  21   2        2.68       19.51     80.58 o
   1  21   2      155.34      313.92    130.39 o
   2  21   2        3.06       28.35     90.07 o
 -13   0   3      285.95      335.18     86.21 o
 -11   0   3     1142.88     1101.27     93.03 o
  -9   0   3        3.79      -48.52     48.52 o
  -7   0   3      218.34       77.74     46.99 o
  -5   0   3     4049.03     4797.87    158.05 o
  -3   0   3      516.83      724.50     63.17 o
  -1   0   3     1163.27     1335.49     45.01 o
   1   0   3   132126.56   131899.16   2273.78 o
   3   0   3   106780.23   109716.73   1916.20 o
   5   0   3     6497.11     6843.94    111.91 o
   7   0   3     3030.74     3244.96    136.06 o
   9   0   3     5476.07     5702.55    144.44 o
  11   0   3      235.82      541.44    166.82 o
  13   0   3       34.49       65.63     59.87 o
 -14   1   3       48.79       14.91     62.22 o
 -13   1   3     1366.50     1414.88     71.48 o
 -12   1   3      186.63      184.06     44.02 o
 -11   1   3     4073.45     3934.48    161.59 o
 -10   1   3       25.92       76.39     39.84 o
  -9   1   3     1244.76     1143.85     84.37 o
  -8   1   3     1008.38     1136.23     53.32 o
  -7   1   3     6818.80     6698.97     93.28 o
  -6   1   3       72.06       88.16     26.70 o
  -5   1   3     7775.24     7565.90    101.51 o
  -4   1   3      741.26      678.83     36.05 o
  -3   1   3      259.31      171.64     37.44 o
  -2   1   3    20218.94    20079.63    202.41 o
  -1   1   3     3429.45     3321.70     45.07 o
   0   1   3     1204.16     1488.14     31.49 o
   1   1   3      280.86      268.16     16.69 o
   2   1   3    26944.10    26741.81    273.02 o
   3   1   3     4048.44     3598.67     48.02 o
   4   1   3      162.49      229.34     24.58 o
   5   1   3      277.08      455.99     33.83 o
   6   1   3       44.49       43.19     26.20 o
   7   1   3     2279.40     2251.48     52.81 o
   8   1   3      407.39      504.36     43.04 o
   9   1   3     4884.23     4848.31     94.23 o
  10   1   3      508.82      560.49     59.32 o
  11   1   3      530.77      698.20     84.01 o
  12   1   3       90.38      140.68     41.40 o
  13   1   3       13.51       50.88     45.92 o
  14   1   3        1.27       80.31     57.84 o
 -14   2   3        8.50       15.17     63.16 o
 -13   2   3      198.18      187.66     46.31 o
 -12   2   3        5.12      -37.39     47.41 o
 -11   2   3       28.74       46.46     45.24 o
 -10   2   3     1160.01     1170.35     60.79 o
  -9   2   3       79.34      109.88     38.69 o
  -8   2   3     3784.90     3819.37    100.06 o
  -7   2   3      100.22      160.23     42.83 o
  -6   2   3      102.25      128.18     35.95 o
  -5   2   3     1930.40     1778.73     58.14 o
  -4   2   3     5412.83     5255.27     91.28 o
  -3   2   3      189.98      129.41     27.72 o
  -2   2   3     3732.13     3283.51     52.96 o
  -1   2   3      238.85      316.58     24.51 o
   0   2   3      433.06      428.29     41.93 o
   1   2   3    10588.95    11171.15     85.88 o
   2   2   3     2555.55     2456.16     47.88 o
   3   2   3     7117.23     7598.57     70.46 o
   4   2   3     2277.78     1853.26     34.60 o
   5   2   3      775.16     1107.97     39.31 o
   6   2   3     3787.07     3649.42     74.97 o
   7   2   3     3293.00     3270.87     60.69 o
   8   2   3       85.69       34.77     34.48 o
   9   2   3     4290.85     4265.91     79.79 o
  10   2   3       95.90      100.38     36.52 o
  11   2   3     1052.22     1076.80     90.09 o
  12   2   3       57.44       16.21     41.15 o
  13   2   3        7.26       83.48     49.72 o
  14   2   3       24.40       55.83     45.38 o
 -14   3   3      243.34      164.62     51.36 o
 -13   3   3      950.17     1071.36     93.09 o
 -12   3   3      326.11      435.18     71.37 o
 -11   3   3      346.27      397.73     51.90 o
 -10   3   3      436.59      390.01     50.74 o
  -9   3   3      178.84      189.12     46.23 o
  -8   3   3      921.14      858.81     50.22 o
  -7   3   3     1888.62     1695.50     83.83 o
  -6   3   3      180.02      106.56     27.96 o
  -5   3   3    26548.56    26778.70    280.76 o
  -4   3   3      995.38      954.14     38.84 o
  -3   3   3     2513.94     2431.61     51.91 o
  -2   3   3       35.83        5.49     26.93 o
  -1   3   3       50.23       28.19     27.19 o
   0   3   3     7824.76     6975.52     58.42 o
   1   3   3     4127.24     4021.76     82.69 o
   2   3   3     1635.18     1551.36     28.11 o
   3   3   3     1598.64     1260.51     48.46 o
   4   3   3     5878.89     6675.03     69.87 o
   5   3   3      751.05      888.11     42.77 o
   6   3   3     1089.86     1209.69     38.16 o
   7   3   3     3278.83     3101.07     65.72 o
   8   3   3     1443.90     1366.44     58.84 o
   9   3   3     1995.45     2059.41     53.36 o
  10   3   3     1528.93     1330.47     66.23 o
  11   3   3       31.83       69.90     38.36 o
  12   3   3        2.37      -12.38     41.32 o
  13   3   3      157.29      107.30     42.58 o
 -14   4   3       76.89       16.17     45.07 o
 -13   4   3       86.56       95.05     47.74 o
 -12   4   3       38.90       57.48     50.27 o
 -11   4   3      384.68      503.85     75.80 o
 -10   4   3      973.85      957.45    103.55 o
  -9   4   3      173.34       84.72     40.77 o
  -8   4   3     1251.35     1236.93     91.13 o
  -7   4   3     2462.48     2351.47     53.67 o
  -6   4   3      205.67      319.52     29.49 o
  -5   4   3     3501.54     3507.81     59.88 o
  -4   4   3    14838.27    15094.65    162.21 o
  -3   4   3      122.95      119.11     23.79 o
  -2   4   3     5353.03     5746.35     92.46 o
  -1   4   3      577.24      520.31     31.73 o
   0   4   3     1049.56      790.68     24.80 o
   1   4   3      113.87      123.34     17.94 o
   2   4   3      594.10      503.58     30.17 o
   3   4   3     3312.60     3385.62     88.54 o
   4   4   3     8615.15     8439.03     92.69 o
   5   4   3       83.55       39.92     15.34 o
   6   4   3     7564.62     7467.25     79.75 o
   7   4   3     4075.95     4131.86     95.16 o
   8   4   3     2601.02     2570.10     93.19 o
   9   4   3      518.19      532.71     33.18 o
  10   4   3        9.26        2.62     53.64 o
  11   4   3      300.78      265.18     51.96 o
  12   4   3        7.16       21.94     31.53 o
  13   4   3       78.34       30.30     40.45 o
 -14   5   3       97.82      125.47     53.91 o
 -13   5   3      212.79      244.09     60.50 o
 -12   5   3      498.49      654.53    234.73 o
 -11   5   3       25.81       57.11     47.06 o
 -10   5   3     2139.64     2175.13    113.17 o
  -9   5   3       81.92       85.32     47.66 o
  -8   5   3      738.89      730.47     43.64 o
  -7   5   3      291.19      394.76     44.18 o
  -6   5   3     1268.75     1234.91     49.81 o
  -5   5   3      839.57      910.79     33.47 o
  -4   5   3     7132.30     7222.60     93.47 o
  -3   5   3     1009.16     1018.60     39.68 o
  -2   5   3     3115.58     2879.47     65.27 o
  -1   5   3        1.48        8.97     25.55 o
   0   5   3      912.44      965.03     33.82 o
   1   5   3      432.24      458.13     15.98 o
   2   5   3       50.78       54.89     16.11 o
   3   5   3     1363.48     1674.25     57.57 o
   4   5   3     3027.65     2784.32     79.68 o
   5   5   3      411.31      425.80     29.02 o
   6   5   3      222.26      221.27     26.01 o
   7   5   3     1347.86     1494.28     54.61 o
   8   5   3      647.34      650.67     38.64 o
   9   5   3      502.65      561.25     40.00 o
  10   5   3      230.24      294.07     42.39 o
  11   5   3        9.88       45.60     38.30 o
  12   5   3      541.58      615.02     75.79 o
  13   5   3       49.64       69.40    129.22 o
 -14   6   3      120.32      180.18     81.37 o
 -13   6   3       11.85      -30.53     36.50 o
 -12   6   3       78.13       43.14     43.27 o
 -11   6   3      238.26      218.22     45.66 o
 -10   6   3      219.41      140.90     40.83 o
  -9   6   3      127.86      114.54     41.31 o
  -8   6   3      103.97       96.19     34.72 o
  -7   6   3       38.25       64.58     39.39 o
  -6   6   3      716.75      763.37     37.37 o
  -5   6   3      230.53      460.03     71.00 o
  -4   6   3     2761.53     2379.38     47.82 o
  -3   6   3     4402.72     4673.85     65.92 o
  -2   6   3    11451.47    11973.54    126.79 o
  -1   6   3      148.40      143.27     22.80 o
   0   6   3    14770.36    14349.20    103.30 o
   1   6   3      175.09      189.02     16.88 o
   2   6   3     4196.52     3533.18     35.82 o
   3   6   3      728.10      849.80     49.17 o
   4   6   3     2240.85     2138.80     70.08 o
   5   6   3     1531.95     1821.19     93.60 o
   6   6   3     9129.65    10022.02    125.16 o
   7   6   3      305.19      305.38     44.22 o
   8   6   3     1195.99     1236.23     68.30 o
   9   6   3        4.37      -21.05     21.05 o
  10   6   3       33.51       56.13     26.93 o
  11   6   3      625.22      439.20     78.60 o
  12   6   3      132.73      338.09    117.15 o
  13   6   3       11.71      147.05     98.92 o
 -13   7   3       35.87       51.90    134.46 o
 -12   7   3      394.06      446.00     46.40 o
 -11   7   3      451.56      458.55     77.89 o
 -10   7   3     2310.93     2400.81     67.65 o
  -9   7   3       44.64       13.83     24.70 o
  -8   7   3     1743.49     1693.36     50.61 o
  -7   7   3        3.92       46.37     31.75 o
  -6   7   3     1561.22     1408.94     56.31 o
  -5   7   3     1441.46     1802.89     76.39 o
  -4   7   3        7.61       42.98     26.76 o
  -3   7   3      845.43      896.59     26.35 o
  -2   7   3    13441.99    13776.41    117.74 o
  -1   7   3      628.12      573.35     26.23 o
   0   7   3     1813.98     1850.31     30.08 o
   1   7   3      101.62      221.43     31.96 o
   2   7   3     2685.46     2739.03     29.62 o
   3   7   3      501.48      441.78     28.84 o
   4   7   3     3176.80     3197.74     95.21 o
   5   7   3      128.96      146.64     43.29 o
   6   7   3      104.68       42.94     44.68 o
   7   7   3       10.01      -30.89     79.93 o
   8   7   3      304.46      285.69     22.80 o
   9   7   3        7.61      -26.32     26.32 o
  10   7   3      230.11      307.56     60.32 o
  11   7   3      156.77      105.22     39.90 o
  12   7   3      937.11      961.62     91.25 o
  13   7   3       24.39       10.36     76.32 o
 -13   8   3      203.55      304.79    261.20 o
 -12   8   3       36.32      160.41    228.14 o
 -11   8   3      150.59       87.23     26.26 o
 -10   8   3       74.14      111.71     38.19 o
  -9   8   3      682.84      681.92     42.17 o
  -8   8   3        2.55       21.80     22.16 o
  -7   8   3       97.94       74.76     21.25 o
  -6   8   3       67.68       45.25     41.81 o
  -5   8   3      424.22      513.74     80.57 o
  -4   8   3     3858.49     3951.51     86.64 o
  -3   8   3     2554.54     2818.54     49.53 o
  -2   8   3     7758.78     7534.50     86.20 o
  -1   8   3      150.85      262.99     31.61 o
   0   8   3    11381.60    11247.13     86.68 o
   1   8   3       17.78       14.66     19.23 o
   2   8   3       21.56       28.49     13.09 o
   3   8   3       76.67       65.90     28.82 o
   4   8   3     2348.12     2155.79    145.55 o
   5   8   3      305.50      484.40     59.37 o
   6   8   3     3800.87     3894.23    109.75 o
   7   8   3     1195.19     1273.48     81.44 o
   8   8   3      235.37      261.27     67.25 o
   9   8   3        4.90      -37.88     77.73 o
  10   8   3       25.13        2.09     76.91 o
  11   8   3      123.68       47.54     74.31 o
  12   8   3      211.00      180.34    101.02 o
  13   8   3       48.53      102.13    105.37 o
 -13   9   3       50.97       -8.22    135.36 o
 -12   9   3      193.70      129.45    137.06 o
 -11   9   3      573.97      467.10    210.31 o
 -10   9   3     1794.14     1710.44     41.42 o
  -9   9   3       50.51       59.89     19.88 o
  -8   9   3      294.83      302.97     36.96 o
  -7   9   3      880.57      972.29     48.11 o
  -6   9   3      151.75      169.18     33.28 o
  -5   9   3     1315.84     1160.34     48.84 o
  -4   9   3     2109.13     2061.36     76.23 o
  -3   9   3      130.72      107.05     21.65 o
  -2   9   3     1083.59     1098.65     33.15 o
  -1   9   3        8.00       31.61     21.86 o
   0   9   3     5703.34     5484.21     57.50 o
   1   9   3      597.27      502.43     20.73 o
   2   9   3        1.19      -10.12     15.98 o
   3   9   3      256.44      281.86     32.22 o
   4   9   3      142.93      169.69     37.44 o
   5   9   3        8.12      -23.32     74.95 o
   6   9   3        1.84      -33.58     55.24 o
   7   9   3       97.77       87.30     74.01 o
   8   9   3      702.12      676.64     79.89 o
   9   9   3      526.17      435.15     72.09 o
  10   9   3      217.40      216.77     81.71 o
  11   9   3      487.61      352.30     80.49 o
  12   9   3      615.20      723.95    106.60 o
 -13  10   3       31.46      -21.94    233.55 o
 -12  10   3       29.05      258.40    255.49 o
 -11  10   3       37.81      101.70    126.04 o
 -10  10   3       87.42      -10.24     74.29 o
  -9  10   3        0.28      -17.48     23.50 o
  -8  10   3        6.10       10.42     22.86 o
  -7  10   3        0.67        5.41     16.64 o
  -6  10   3     1734.53     1435.61     50.60 o
  -5  10   3       34.56       54.00     27.05 o
  -4  10   3     1066.35     1032.05     38.02 o
  -3  10   3     1020.08     1008.74     32.95 o
  -2  10   3      171.87      143.49     32.07 o
  -1  10   3     3490.28     3348.34     48.51 o
   0  10   3     1383.71     1229.52     28.88 o
   1  10   3     2021.50     1965.99     39.25 o
   2  10   3      536.99      519.67     24.17 o
   3  10   3      857.18      917.41     51.92 o
   4  10   3      865.48     1092.04     77.94 o
   5  10   3     1754.51     1685.65    102.26 o
   6  10   3      903.62      987.69     81.30 o
   7  10   3      176.90      200.41     67.91 o
   8  10   3     1751.74     1682.62    220.34 o
   9  10   3        3.46        1.84     65.17 o
  10  10   3       39.30       36.04     87.43 o
  11  10   3        0.73      163.27     76.75 o
  12  10   3        5.55      -35.48    128.00 o
 -12  11   3       19.36       65.83    139.67 o
 -11  11   3      466.21      292.56    148.19 o
 -10  11   3      396.09      600.16    145.08 o
  -9  11   3       90.10      -48.49    106.61 o
  -8  11   3      617.14      676.10    126.44 o
  -7  11   3     1756.48     1586.24     39.84 o
  -6  11   3       92.41      100.45     32.73 o
  -5  11   3      890.36     1053.28     40.39 o
  -4  11   3      233.61      293.45     29.23 o
  -3  11   3      811.68      791.39     39.36 o
  -2  11   3     1827.00     1769.38     45.22 o
  -1  11   3       11.05       32.13     31.57 o
   0  11   3     1396.79     1462.56     37.37 o
   1  11   3      131.69      171.46     22.43 o
   2  11   3      271.30      280.85     28.03 o
   3  11   3      448.12      456.65     22.99 o
   4  11   3     1281.41     1338.52     84.81 o
   5  11   3       50.77       70.99     47.21 o
   6  11   3       92.16      106.00     50.12 o
   7  11   3      439.28      323.00     74.79 o
   8  11   3       28.81       17.63     66.29 o
   9  11   3       11.19      -55.64     65.39 o
  10  11   3      132.12      206.66     86.11 o
  11  11   3      351.24      367.93     88.38 o
  12  11   3      152.58      117.33    245.37 o
 -12  12   3       17.54     -105.20    249.08 o
 -11  12   3       11.48      -81.36    224.23 o
 -10  12   3       90.83      203.99    216.32 o
  -9  12   3       60.94      -86.67    190.47 o
  -8  12   3       21.75       35.07     97.59 o
  -7  12   3      127.98       14.63     89.07 o
  -6  12   3        7.57       21.21     24.54 o
  -5  12   3      429.89      397.28     32.31 o
  -4  12   3     2056.16     2094.87     52.28 o
  -3  12   3     1106.42     1056.05     34.23 o
  -2  12   3       89.27       75.59     25.34 o
  -1  12   3     1009.69     1063.78     46.65 o
   0  12   3      485.65      583.89     29.35 o
   1  12   3     9396.49     8835.64     85.23 o
   2  12   3       38.23       36.54     25.99 o
   3  12   3     4296.78     4624.97     75.86 o
   4  12   3      542.61      615.02     49.79 o
   5  12   3      195.68      186.20     48.29 o
   6  12   3       77.60      117.59     41.47 o
   7  12   3      770.72      784.54     53.43 o
   8  12   3      281.99      153.92     94.10 o
   9  12   3        7.64      -41.71     78.25 o
  10  12   3       29.57       54.11     73.88 o
  11  12   3      105.39      150.05     96.37 o
 -11  13   3       78.37      124.04    144.28 o
 -10  13   3        4.24      193.47    132.66 o
  -9  13   3     1097.72     1364.53    165.12 o
  -8  13   3       12.02     -191.57    191.57 o
  -7  13   3     1785.15     1888.38     99.46 o
  -6  13   3       11.40        8.26     17.40 o
  -5  13   3     1519.20     1492.08     48.04 o
  -4  13   3      297.39      367.99     39.01 o
  -3  13   3      102.95      124.27     33.47 o
  -2  13   3      108.84       71.92     28.88 o
  -1  13   3     1047.47     1039.69     36.38 o
   0  13   3      200.71      227.91     29.86 o
   1  13   3       11.15       35.36     28.41 o
   2  13   3      605.08      622.67     38.11 o
   3  13   3       43.09       77.29     18.18 o
   4  13   3      262.60      207.12     47.15 o
   5  13   3      556.75      715.73     77.72 o
   6  13   3      345.50      444.65     80.00 o
   7  13   3       36.33       52.40     47.12 o
   8  13   3       48.09      108.47     62.66 o
   9  13   3      172.29      157.26     62.06 o
  10  13   3        3.42      -18.96     55.51 o
  11  13   3      237.55      242.14     91.87 o
 -11  14   3       17.69      -57.41    229.44 o
 -10  14   3      178.48      122.34    221.53 o
  -9  14   3       92.77      228.72     81.72 o
  -8  14   3        6.77      -31.83     67.99 o
  -7  14   3      183.32       20.28     81.56 o
  -6  14   3        3.71       -7.91     72.84 o
  -5  14   3      398.26      507.46     26.18 o
  -4  14   3       88.12       67.22     31.16 o
  -3  14   3      117.78      123.21     26.80 o
  -2  14   3       91.71      136.63     36.37 o
  -1  14   3       52.55       62.26     28.77 o
   0  14   3       90.47      115.91     24.68 o
   1  14   3      786.06      809.17     29.82 o
   2  14   3        0.94       -6.27     20.83 o
   3  14   3     3729.43     3518.21     59.31 o
   4  14   3       39.84       16.82     47.01 o
   5  14   3      305.08      349.73     47.99 o
   6  14   3        6.74       17.73     39.01 o
   7  14   3      346.14      349.72     59.09 o
   8  14   3       25.47       59.88     69.32 o
   9  14   3       77.04       89.18     57.32 o
  10  14   3        3.72      -21.20     64.03 o
 -10  15   3        8.05       46.59    100.19 o
  -9  15   3      308.03      256.72    107.22 o
  -8  15   3       75.62      157.21    103.10 o
  -7  15   3     1092.11     1242.88    120.16 o
  -6  15   3       14.99        8.59     58.91 o
  -5  15   3      709.52      615.13     31.96 o
  -4  15   3      553.84      453.86     27.61 o
  -3  15   3        2.76       61.38     28.62 o
  -2  15   3      193.80      157.21     41.02 o
  -1  15   3      250.22      310.37     34.80 o
   0  15   3       88.75      102.78     29.54 o
   1  15   3        2.70      -17.36     26.92 o
   2  15   3      661.92      708.47     51.24 o
   3  15   3      250.79      190.01     21.41 o
   4  15   3       67.08       39.74     43.88 o
   5  15   3        0.53       11.95     58.43 o
   6  15   3      119.01       96.50     46.63 o
   7  15   3      105.77       92.43     54.01 o
   8  15   3       86.91       28.37     57.85 o
   9  15   3      135.37      139.15     55.33 o
  -9  16   3        1.38      148.59    104.70 o
  -8  16   3       29.11       17.50    114.82 o
  -7  16   3       52.64       36.73     77.41 o
  -6  16   3        4.27      -62.21     62.75 o
  -5  16   3       45.76       63.11     19.88 o
  -4  16   3      147.59      182.01     28.97 o
  -3  16   3      468.52      459.87     48.97 o
  -2  16   3       97.36       86.17     35.74 o
  -1  16   3      590.12      636.11     35.13 o
   0  16   3      253.53      279.75     37.61 o
   1  16   3     1001.34     1084.36     43.56 o
   2  16   3       44.36       53.76     35.01 o
   3  16   3      421.30      392.19     48.74 o
   4  16   3      441.24      400.78     61.84 o
   5  16   3      706.74      621.18     71.59 o
   6  16   3      150.32      182.22     47.82 o
   7  16   3       71.85       69.66     46.08 o
   8  16   3       94.44      160.71     76.35 o
   9  16   3       84.34       94.04     54.56 o
  -9  17   3      255.26      545.25    129.65 o
  -8  17   3      208.34      401.27    193.57 o
  -7  17   3      148.08      204.18     79.78 o
  -6  17   3      187.46      253.64     85.69 o
  -5  17   3      251.97      288.11     60.86 o
  -4  17   3       78.48       87.11     26.77 o
  -3  17   3       31.64       29.17     31.61 o
  -2  17   3       84.73       63.91     38.56 o
  -1  17   3        2.80       -8.95     46.32 o
   0  17   3      200.85      147.84     43.80 o
   1  17   3       12.41       35.55     28.15 o
   2  17   3       12.72       32.25     25.48 o
   3  17   3       20.83       78.61     44.53 o
   4  17   3       75.38      101.43     44.25 o
   5  17   3        1.04      -59.70     59.70 o
   6  17   3       23.10      -62.58     62.58 o
   7  17   3       78.09       65.68     55.03 o
   8  17   3      195.71      211.92     72.38 o
  -8  18   3        2.58     -105.70    105.70 o
  -7  18   3       56.54      139.55     65.17 o
  -6  18   3       22.56       -0.73     56.43 o
  -5  18   3        1.11       37.08     56.92 o
  -4  18   3      135.68       80.05     52.83 o
  -3  18   3        8.49       14.24     29.37 o
  -2  18   3      167.90      161.78     36.10 o
  -1  18   3      278.99      243.43     40.34 o
   0  18   3      861.72      870.98     42.29 o
   1  18   3       56.63       56.21     29.23 o
   2  18   3      468.51      539.96     47.70 o
   3  18   3      113.87      149.20     55.47 o
   4  18   3      720.47      781.46     63.43 o
   5  18   3       93.23      113.50     48.47 o
   6  18   3       33.07      -32.84     57.57 o
   7  18   3       55.32       14.32     57.51 o
  -6  19   3       92.15      161.08     63.40 o
  -5  19   3        0.24      -30.44     56.40 o
  -4  19   3      106.67      116.06     51.11 o
  -3  19   3        4.46       19.94     52.40 o
  -2  19   3       35.57      -33.09     33.09 o
  -1  19   3       24.18      -36.05     39.97 o
   0  19   3      117.54       98.14     39.87 o
   1  19   3       48.85       78.49     55.99 o
   2  19   3       20.86      -38.66     44.70 o
   3  19   3       33.95        6.22     73.15 o
   4  19   3        0.28      100.67     58.10 o
   5  19   3        7.62      -30.50     50.30 o
   6  19   3       29.29       26.23     61.72 o
  -5  20   3        5.81       76.87     72.86 o
  -4  20   3       11.93        0.47     51.02 o
  -3  20   3        2.83       97.07     96.67 o
  -2  20   3      103.07       42.68     40.20 o
  -1  20   3       72.80      107.38     51.90 o
   0  20   3      354.71      165.63     43.06 o
   1  20   3        0.02      -52.82     52.82 o
   2  20   3      337.71      369.49    123.24 o
   3  20   3        0.03      -24.24     61.86 o
   4  20   3      165.89      110.32     54.35 o
  -3  21   3        1.12      279.51     91.97 o
  -2  21   3       13.84      -54.57     54.57 o
  -1  21   3        3.95       35.57     43.27 o
   0  21   3        0.44      146.48     68.69 o
   1  21   3        8.55       57.72     72.05 o
   2  21   3       17.49       95.00     85.19 o
 -14   0   4       68.63       65.90     80.81 o
 -12   0   4      342.37      284.61     82.23 o
 -10   0   4     1281.51     1181.58    248.28 o
  -8   0   4     5908.01     5792.97    125.70 o
  -6   0   4    22821.15    23634.10    354.98 o
  -4   0   4       68.96       81.82     38.99 o
  -2   0   4    13826.88    14469.52    230.49 o
   0   0   4    29934.40    28699.60    409.25 o
   2   0   4       18.81       11.28     35.03 o
   4   0   4       38.76       97.74     38.54 o
   6   0   4      931.49      873.74     57.99 o
   8   0   4        2.52        7.88     46.89 o
  10   0   4      837.14      934.46     80.74 o
  12   0   4       91.34      139.02     59.92 o
 -14   1   4      337.83      463.70    117.62 o
 -13   1   4      119.84      113.72     49.35 o
 -12   1   4     1560.96     1477.22     85.69 o
 -11   1   4      165.16      139.04     46.03 o
 -10   1   4       75.69       67.64     39.45 o
  -9   1   4      221.66      170.04     40.43 o
  -8   1   4      864.27      856.10     52.53 o
  -7   1   4     1065.04     1123.78     41.52 o
  -6   1   4      245.64      280.73     34.52 o
  -5   1   4       71.47      105.80     37.42 o
  -4   1   4       56.11       11.20     27.59 o
  -3   1   4     1863.43     1787.39     45.98 o
  -2   1   4     7899.56     7381.38     96.63 o
  -1   1   4    28825.09    26563.11    258.65 o
   0   1   4       80.28      137.48     22.24 o
   1   1   4    64273.57    68490.60    656.05 o
   2   1   4     2702.72     2386.79     34.51 o
   3   1   4     5041.08     4777.30     56.51 o
   4   1   4      216.87      385.73     26.28 o
   5   1   4      381.81      401.52     51.54 o
   6   1   4     5606.71     6184.09     77.73 o
   7   1   4      297.72      436.37     36.09 o
   8   1   4      451.83      455.02     40.33 o
   9   1   4      192.94      230.56     38.99 o
  10   1   4     5199.54     4958.41    140.03 o
  11   1   4       45.95      110.76     45.34 o
  12   1   4      674.71      693.55     61.26 o
  13   1   4       19.94       33.77     39.99 o
 -14   2   4        5.19       -5.38     47.35 o
 -13   2   4      243.72      309.08     55.09 o
 -12   2   4      292.84      352.33     58.52 o
 -11   2   4      680.53      814.63     62.53 o
 -10   2   4       63.08       23.25     44.44 o
  -9   2   4       99.55      122.20     54.84 o
  -8   2   4     7298.79     7274.44    117.54 o
  -7   2   4     2055.58     2317.54     60.07 o
  -6   2   4      597.88      452.09     33.65 o
  -5   2   4     3017.94     3293.91     55.35 o
  -4   2   4    20283.97    19854.89    202.90 o
  -3   2   4      204.50      218.80     36.20 o
  -2   2   4    29769.40    28798.99    291.60 o
  -1   2   4       29.54       -3.64     23.83 o
   0   2   4    11367.37    11800.45    122.78 o
   1   2   4    85333.28    88164.21    909.26 o
   2   2   4    13557.69    12830.48    105.77 o
   3   2   4     2602.63     2460.89     45.73 o
   4   2   4     3200.21     2883.11     73.49 o
   5   2   4     3403.47     4457.11     54.98 o
   6   2   4      419.29      362.87     38.29 o
   7   2   4       18.18        4.81     23.85 o
   8   2   4        7.67       20.44     27.53 o
   9   2   4       90.77      157.99     34.08 o
  10   2   4      873.97      705.92     58.50 o
  11   2   4      669.36      696.00     78.02 o
  12   2   4        8.58      -10.66     36.17 o
  13   2   4       11.17       14.70     41.19 o
 -14   3   4      397.14      508.35     61.85 o
 -13   3   4      394.98      634.93     90.98 o
 -12   3   4      559.96      590.60     71.36 o
 -11   3   4        4.27      -32.18     48.12 o
 -10   3   4      413.15      355.25     53.31 o
  -9   3   4       17.14      -16.53     49.50 o
  -8   3   4      241.13      236.27     53.13 o
  -7   3   4      516.13      428.35     36.43 o
  -6   3   4     1108.13     1193.21     89.01 o
  -5   3   4     1949.67     2263.22     57.42 o
  -4   3   4      405.55      462.75     36.86 o
  -3   3   4        4.57       18.10     23.97 o
  -2   3   4     1351.27     1002.95     45.28 o
  -1   3   4     1418.41     1211.33     45.08 o
   0   3   4      603.90      624.32     33.68 o
   1   3   4      173.69      143.16     34.47 o
   2   3   4     2105.66     1972.74     49.57 o
   3   3   4      108.40      102.58     19.87 o
   4   3   4       22.22       14.02     23.99 o
   5   3   4     3720.24     3648.43     48.52 o
   6   3   4     5925.21     6228.85     69.09 o
   7   3   4     1599.30     1520.18     49.32 o
   8   3   4     1771.74     1652.98     57.77 o
   9   3   4     1716.49     1836.67     67.78 o
  10   3   4      922.61      894.14     75.31 o
  11   3   4       26.97       -0.20     32.83 o
  12   3   4       60.51      105.55     45.60 o
  13   3   4      217.00      194.83     47.77 o
 -14   4   4        2.95       -3.45     46.19 o
 -13   4   4      252.23      250.58     61.19 o
 -12   4   4       15.91       51.92     44.45 o
 -11   4   4     2264.36     2153.85     80.58 o
 -10   4   4     1069.05     1231.51     97.69 o
  -9   4   4      764.50      805.77     66.13 o
  -8   4   4      949.56      894.11     98.12 o
  -7   4   4     5425.71     5438.84     90.95 o
  -6   4   4      554.78      453.06     36.38 o
  -5   4   4    13031.66    13432.98    162.24 o
  -4   4   4    13356.64    14082.66    145.16 o
  -3   4   4     4264.13     4405.12     76.27 o
  -2   4   4    18565.31    17597.00    187.55 o
  -1   4   4       70.39       29.91     24.69 o
   0   4   4     1450.12     1525.40     35.54 o
   1   4   4      204.28      228.40     18.68 o
   2   4   4      175.21      217.28     33.11 o
   3   4   4       78.64      112.36     12.93 o
   4   4   4     4619.38     4764.33     63.25 o
   5   4   4     3100.50     3004.78     53.90 o
   6   4   4      618.73      718.15     28.67 o
   7   4   4       40.73       19.54     27.31 o
   8   4   4      106.75      113.34     33.39 o
   9   4   4      360.97      396.42     79.12 o
  10   4   4      304.32      261.36     38.76 o
  11   4   4      314.84      308.14     50.49 o
  12   4   4        2.61      -13.50     36.63 o
  13   4   4      110.42      107.80     65.49 o
 -14   5   4       24.80       -1.25     52.74 o
 -13   5   4      436.61      347.55     72.67 o
 -12   5   4      264.96      288.38     49.72 o
 -11   5   4       46.45        6.95     62.05 o
 -10   5   4        9.47      -11.09     38.02 o
  -9   5   4     3981.52     3956.56     85.25 o
  -8   5   4        3.07       12.98     31.85 o
  -7   5   4      158.81      174.96     31.71 o
  -6   5   4      190.49      160.45     39.88 o
  -5   5   4      181.95      139.67     33.16 o
  -4   5   4      898.60     1117.84     55.74 o
  -3   5   4      273.26      271.25     25.67 o
  -2   5   4      929.47      991.08     54.05 o
  -1   5   4     3928.76     3310.03     48.52 o
   0   5   4      781.86      676.69     25.16 o
   1   5   4       28.97       37.82     17.36 o
   2   5   4     1744.22     1616.29     31.11 o
   3   5   4     3654.89     3638.94     68.97 o
   4   5   4     1984.71     1939.29     32.86 o
   5   5   4     2147.20     1939.55     42.08 o
   6   5   4     1525.17     1580.36     61.39 o
   7   5   4     4739.58     4462.68     85.64 o
   8   5   4      190.00      231.96     59.61 o
   9   5   4     1683.90     1805.31     76.74 o
  10   5   4      647.98      628.03     38.81 o
  11   5   4       80.15       70.94     42.48 o
  12   5   4       54.92       17.98     56.45 o
  13   5   4      463.66      517.40     80.24 o
 -14   6   4       98.51        4.72    128.15 o
 -13   6   4      100.74      139.65     42.71 o
 -12   6   4        2.00        7.81     35.96 o
 -11   6   4     2091.19     2103.40    131.55 o
 -10   6   4       31.93       66.87     37.92 o
  -9   6   4      281.97      363.10     45.84 o
  -8   6   4      109.38       44.89     38.67 o
  -7   6   4     2798.97     2748.51     67.13 o
  -6   6   4       50.39       61.58     27.63 o
  -5   6   4     9267.08     9809.16    149.22 o
  -4   6   4     1079.94     1006.32     45.21 o
  -3   6   4     9568.41     9704.20    107.20 o
  -2   6   4     1722.37     1668.06     56.19 o
  -1   6   4     1973.49     1996.97     37.20 o
   0   6   4      570.38      628.88     37.83 o
   1   6   4      933.89      928.09     31.03 o
   2   6   4     1302.27     1416.57     23.47 o
   3   6   4      458.00      479.21     55.15 o
   4   6   4      186.21      189.32     44.83 o
   5   6   4     1532.10     1682.49     77.16 o
   6   6   4        0.62        0.39     23.54 o
   7   6   4       38.26       25.49     25.60 o
   8   6   4      898.73      792.53     45.60 o
   9   6   4       57.68       29.48     36.94 o
  10   6   4      236.29      132.72     31.09 o
  11   6   4      184.29      267.55     87.85 o
  12   6   4       10.81        3.31     88.87 o
  13   6   4      262.14      435.86     94.63 o
 -13   7   4      199.04      169.51    138.37 o
 -12   7   4       64.70       35.29     43.04 o
 -11   7   4      831.30      778.34     79.71 o
 -10   7   4      352.96      273.28     58.59 o
  -9   7   4     2481.85     2270.27     97.24 o
  -8   7   4       50.74      134.68     60.87 o
  -7   7   4        0.72       42.19     27.48 o
  -6   7   4        5.72      -23.73     23.73 o
  -5   7   4       83.93      128.01     22.00 o
  -4   7   4      551.84      754.43     88.79 o
  -3   7   4     1200.90     1200.73     36.30 o
  -2   7   4       47.49       17.44     27.34 o
  -1   7   4      455.16      569.78     41.17 o
   0   7   4     8151.48     7968.20     71.97 o
   1   7   4      492.77      505.97     42.71 o
   2   7   4       40.27       33.46     12.26 o
   3   7   4     9447.97     9109.52    103.43 o
   4   7   4      118.38      135.43     46.68 o
   5   7   4     2188.96     2133.32     78.72 o
   6   7   4     1133.35     1249.95     65.47 o
   7   7   4      929.12      982.37    105.37 o
   8   7   4        4.02        8.93     26.33 o
   9   7   4     1625.45     1453.38     46.78 o
  10   7   4        3.97        9.88     31.16 o
  11   7   4      383.89      525.94    102.38 o
  12   7   4        3.15      -21.95     72.87 o
  13   7   4      359.22      411.19     96.94 o
 -13   8   4      205.88       99.09    142.68 o
 -12   8   4      129.30      102.03    122.54 o
 -11   8   4      923.49      959.23     94.33 o
 -10   8   4       48.66       41.79     35.61 o
  -9   8   4      494.56      559.00     37.90 o
  -8   8   4      406.53      439.64     39.57 o
  -7   8   4      756.09      884.93     59.77 o
  -6   8   4       82.23      101.09     43.62 o
  -5   8   4      891.10      954.88     40.77 o
  -4   8   4      122.92      102.25     39.43 o
  -3   8   4     4616.90     4301.18     56.70 o
  -2   8   4     2725.93     2573.35     51.50 o
  -1   8   4     2630.56     2606.15     53.92 o
   0   8   4      603.04      642.38     24.99 o
   1   8   4      427.97      409.77     37.54 o
   2   8   4      144.99      212.66     15.51 o
   3   8   4      111.50       53.36     32.06 o
   4   8   4       49.97       66.98     24.00 o
   5   8   4     2201.38     2253.94    113.29 o
   6   8   4      805.90      924.01    152.34 o
   7   8   4        1.32       20.75     57.00 o
   8   8   4        5.44      -53.33     53.33 o
   9   8   4      153.05      117.73     69.26 o
  10   8   4      147.08      283.98     68.86 o
  11   8   4      182.59      102.45     77.90 o
  12   8   4       10.22       38.41     70.66 o
 -13   9   4      124.30      177.54    153.40 o
 -12   9   4      364.25      224.13    240.97 o
 -11   9   4      521.93      463.89     47.58 o
 -10   9   4      232.74      153.25     39.50 o
  -9   9   4      165.08      170.57     36.80 o
  -8   9   4      420.31      315.36     47.54 o
  -7   9   4       45.86       78.44     41.25 o
  -6   9   4      150.40      135.31     28.96 o
  -5   9   4      339.91      206.76    119.79 o
  -4   9   4      123.28      102.67     33.12 o
  -3   9   4       13.23       26.74     30.07 o
  -2   9   4     1316.84     1448.44     37.81 o
  -1   9   4     2943.22     3099.91     51.79 o
   0   9   4     2926.02     3004.64     60.16 o
   1   9   4      256.59      266.10     25.14 o
   2   9   4      371.60      359.96     16.73 o
   3   9   4      289.75      402.66     38.05 o
   4   9   4      661.17      831.89     49.54 o
   5   9   4     1806.33     1531.96     80.15 o
   6   9   4     2186.27     2204.11    125.27 o
   7   9   4     1847.73     1746.44    125.72 o
   8   9   4      244.58      301.42     74.59 o
   9   9   4      585.53      690.43    101.67 o
  10   9   4      164.25      219.55     81.41 o
  11   9   4      521.19      511.21     95.80 o
  12   9   4       36.30      -32.00     74.40 o
 -13  10   4       79.77      162.61    161.51 o
 -12  10   4       92.46      201.49    141.37 o
 -11  10   4      123.29      124.04    132.56 o
 -10  10   4      345.54      362.15     44.97 o
  -9  10   4      535.53      481.64    147.63 o
  -8  10   4     1261.78     1197.12     58.81 o
  -7  10   4      681.32      652.13     68.48 o
  -6  10   4       26.53       77.88     34.44 o
  -5  10   4     1207.18     1177.99     43.30 o
  -4  10   4        8.25       -6.99     28.15 o
  -3  10   4     1754.35     1729.16     61.27 o
  -2  10   4      358.96      383.07     27.59 o
  -1  10   4     2695.86     2777.61     45.07 o
   0  10   4      130.18      123.73     18.02 o
   1  10   4     4684.01     4720.94     52.09 o
   2  10   4     2040.56     2085.88     50.75 o
   3  10   4        4.12       41.14     29.85 o
   4  10   4     1335.69     1242.66     51.09 o
   5  10   4       34.75      -17.46     45.03 o
   6  10   4       43.01        0.44     47.44 o
   7  10   4       10.09      -29.94     88.14 o
   8  10   4      110.82      203.74     65.69 o
   9  10   4      454.14      439.30    101.04 o
  10  10   4      119.57       66.74     78.48 o
  11  10   4      235.13      288.00     83.92 o
  12  10   4       34.95       88.43     80.13 o
 -12  11   4      400.21      571.70    176.34 o
 -11  11   4      360.82      579.12    258.50 o
 -10  11   4      161.09      -19.24    188.26 o
  -9  11   4       48.07       47.47     59.01 o
  -8  11   4      837.89      790.92     40.22 o
  -7  11   4      904.42      797.69     35.93 o
  -6  11   4      208.90      246.08     31.51 o
  -5  11   4       60.02       85.50     20.55 o
  -4  11   4      306.25      378.18     29.97 o
  -3  11   4      722.39      903.13     44.47 o
  -2  11   4     1915.45     1994.96     46.83 o
  -1  11   4       37.74       37.58     24.92 o
   0  11   4     2260.43     2115.37     61.92 o
   1  11   4      761.93      749.77     29.27 o
   2  11   4     1592.77     1623.76     33.49 o
   3  11   4      182.04      214.47     32.94 o
   4  11   4       34.38       47.41     37.48 o
   5  11   4     2818.61     2819.94     85.90 o
   6  11   4     3350.89     3438.13     93.54 o
   7  11   4      573.06      550.64    159.60 o
   8  11   4      663.43      694.66    107.07 o
   9  11   4      140.51      108.70     79.03 o
  10  11   4      498.24      755.28    115.96 o
  11  11   4      151.77      219.44     90.40 o
 -12  12   4       41.90      -80.05    145.08 o
 -11  12   4        1.02     -139.07    139.07 o
 -10  12   4      324.31      297.37    137.37 o
  -9  12   4      738.00      743.84    141.87 o
  -8  12   4     1418.99     1090.09    111.33 o
  -7  12   4      484.78      456.09     57.22 o
  -6  12   4     2188.33     2032.28     54.91 o
  -5  12   4       30.80       23.63     29.31 o
  -4  12   4       16.71        3.24     23.48 o
  -3  12   4        6.79       27.16     30.86 o
  -2  12   4      912.89     1022.21     45.46 o
  -1  12   4      455.26      556.41     33.68 o
   0  12   4       15.99       29.48     26.32 o
   1  12   4     1257.06     1200.71     30.75 o
   2  12   4     2904.02     2972.88     48.84 o
   3  12   4       48.44       48.11     28.55 o
   4  12   4      386.91      480.54     45.50 o
   5  12   4     1521.93     1369.60     51.50 o
   6  12   4       15.84       27.69     44.08 o
   7  12   4      353.64      396.13     62.81 o
   8  12   4        0.49       56.23     42.90 o
   9  12   4      117.43      139.61     76.13 o
  10  12   4       39.99      -78.00     78.00 o
  11  12   4       12.14       10.11     83.15 o
 -11  13   4       24.96     -149.59    149.59 o
 -10  13   4      161.28      109.21    128.35 o
  -9  13   4      105.76      212.51    125.34 o
  -8  13   4      484.17      587.73    129.85 o
  -7  13   4      180.95      143.25     17.89 o
  -6  13   4      317.91      258.88     29.29 o
  -5  13   4     1584.02     1391.69     52.04 o
  -4  13   4      483.68      553.17     35.82 o
  -3  13   4      164.79      215.41     34.34 o
  -2  13   4       80.61       84.33     29.29 o
  -1  13   4      627.52      685.08     55.01 o
   0  13   4     2374.50     2380.39     48.01 o
   1  13   4     1054.71      987.29     32.28 o
   2  13   4     1721.15     1750.78     49.37 o
   3  13   4      109.85      148.81     46.57 o
   4  13   4      517.08      539.15     45.07 o
   5  13   4      612.40      607.87     87.72 o
   6  13   4      994.13     1178.66    106.51 o
   7  13   4        0.08        6.68     46.84 o
   8  13   4      191.25      163.20     52.54 o
   9  13   4       42.12      144.76     49.62 o
  10  13   4      665.09      786.46    103.53 o
 -10  14   4       72.35     -140.37    140.37 o
  -9  14   4       12.45      102.80     89.03 o
  -8  14   4      907.50      838.91    166.92 o
  -7  14   4      140.83      211.73     73.06 o
  -6  14   4     1009.28      904.34     62.68 o
  -5  14   4       66.85       67.59     24.86 o
  -4  14   4      505.92      446.97     31.08 o
  -3  14   4       80.45      140.00     34.10 o
  -2  14   4      125.85      163.89     34.81 o
  -1  14   4       23.38      -13.79     28.62 o
   0  14   4     2524.18     2559.71     47.93 o
   1  14   4       47.54       77.01     31.78 o
   2  14   4      258.94      261.03     30.00 o
   3  14   4       26.76       40.45     26.68 o
   4  14   4      498.72      451.95     40.22 o
   5  14   4      223.82      271.98     43.81 o
   6  14   4       65.18       51.10     49.31 o
   7  14   4        3.88       -0.63     37.09 o
   8  14   4       48.36      111.32     47.69 o
   9  14   4       15.38       63.45     59.68 o
  10  14   4       15.38       -8.74     47.72 o
 -10  15   4       52.52       83.66    107.51 o
  -9  15   4       38.33       43.41     97.36 o
  -8  15   4        2.87       97.01     75.14 o
  -7  15   4        0.37       27.09     82.71 o
  -6  15   4      190.36      234.22     47.46 o
  -5  15   4        2.88       -7.53     21.67 o
  -4  15   4        7.69       33.05     27.03 o
  -3  15   4       52.99       74.35     36.16 o
  -2  15   4      581.97      629.98     47.38 o
  -1  15   4      181.18      324.78     84.23 o
   0  15   4      340.68      357.68     31.99 o
   1  15   4       13.55      -22.73     24.67 o
   2  15   4      113.53      166.52     24.97 o
   3  15   4      321.08      330.74     26.02 o
   4  15   4     1481.88     1330.09     61.84 o
   5  15   4      304.67      261.56     65.14 o
   6  15   4      160.18      183.65     59.50 o
   7  15   4       85.54       75.44     64.89 o
   8  15   4      192.40      112.68     48.99 o
   9  15   4      320.85      277.14     85.70 o
  -9  16   4        4.05     -111.52    111.52 o
  -8  16   4      256.33      118.65    102.31 o
  -7  16   4      119.67       59.26    124.19 o
  -6  16   4       97.44      162.56     70.85 o
  -5  16   4      178.80      200.08     25.36 o
  -4  16   4      645.10      683.23     53.93 o
  -3  16   4        8.91       -6.19     27.52 o
  -2  16   4      378.94      394.78     38.44 o
  -1  16   4      579.84      585.04     64.77 o
   0  16   4      201.82      168.90     40.89 o
   1  16   4      138.74       89.56     29.58 o
   2  16   4     1104.95     1177.30     83.90 o
   3  16   4       58.72       60.55     16.50 o
   4  16   4      127.30      128.30     44.33 o
   5  16   4       87.41       90.10     56.23 o
   6  16   4       47.23       26.20     54.83 o
   7  16   4       17.45       13.39     56.37 o
   8  16   4       48.98       84.60     55.10 o
   9  16   4        1.51       47.15    167.29 o
  -9  17   4        9.81      306.49    123.64 o
  -8  17   4        2.02     -107.91    107.91 o
  -7  17   4       38.61       42.96    126.34 o
  -6  17   4       29.05       50.92     69.72 o
  -5  17   4       10.36       57.97     51.90 o
  -4  17   4       63.61       68.05     30.04 o
  -3  17   4       20.01       50.31     34.21 o
  -2  17   4       17.84       -0.76     32.67 o
  -1  17   4      111.73      119.09     33.27 o
   0  17   4      144.98      249.44     74.59 o
   1  17   4      188.49      145.91     32.50 o
   2  17   4      491.23      488.83     80.96 o
   3  17   4      398.74      366.11     56.71 o
   4  17   4      198.68      224.53     49.70 o
   5  17   4      138.99      116.54     47.53 o
   6  17   4      122.36       82.46     46.62 o
   7  17   4       33.68       37.82     58.41 o
   8  17   4       83.73      215.09     89.30 o
  -8  18   4        6.21      -92.04    126.69 o
  -7  18   4      196.50      294.67    100.60 o
  -6  18   4        5.61      140.44     70.33 o
  -5  18   4      234.88      230.96     66.76 o
  -4  18   4      228.22      240.70     34.33 o
  -3  18   4      240.70      278.33     42.72 o
  -2  18   4      209.22      182.09     35.16 o
  -1  18   4      857.98      916.33     86.70 o
   0  18   4       53.28       91.76     47.32 o
   1  18   4      338.20      406.79     58.61 o
   2  18   4       56.94      -29.72     41.84 o
   3  18   4       61.22       67.91     40.60 o
   4  18   4      139.88      198.32     62.98 o
   5  18   4       17.96       32.47     66.30 o
   6  18   4       44.74       68.89     69.79 o
   7  18   4        0.50       60.66     78.58 o
  -6  19   4        1.70       98.90    146.27 o
  -5  19   4       19.25      135.81     59.53 o
  -4  19   4       29.55       99.63     57.73 o
  -3  19   4       42.56       67.42     32.93 o
  -2  19   4        4.51      -39.02     39.02 o
  -1  19   4      105.50        9.57     44.72 o
   0  19   4        7.80       31.19     45.81 o
   1  19   4      200.85      230.68     47.38 o
   2  19   4      117.56      118.05     65.10 o
   3  19   4      644.65      434.87    138.92 o
   4  19   4       10.22      -49.07     49.07 o
   5  19   4       16.74      -29.39     55.79 o
   6  19   4        1.92       18.84    206.70 o
  -5  20   4      238.17      239.69     75.24 o
  -4  20   4       12.32       43.03     54.63 o
  -3  20   4      149.21      119.31     55.69 o
  -2  20   4       11.80       11.01     34.27 o
  -1  20   4      345.47      341.50    101.16 o
   0  20   4       17.04       41.40     39.36 o
   1  20   4       14.79       62.01     89.40 o
   2  20   4        1.29      -57.47     57.47 o
   3  20   4      252.98      225.83     75.81 o
   4  20   4        1.70       -4.34     53.49 o
  -2  21   4        2.24       27.22     45.16 o
  -1  21   4        5.89      -32.84     50.91 o
   0  21   4        0.06      -18.66     44.32 o
   1  21   4       47.05       65.73     73.20 o
 -13   0   5     1591.75     1715.04    154.51 o
 -11   0   5      427.82      384.30     66.31 o
  -9   0   5    12122.76    11663.56    284.45 o
  -7   0   5      506.89      681.18    135.21 o
  -5   0   5     8977.71     9620.54    177.58 o
  -3   0   5     1316.72     1041.11     71.14 o
  -1   0   5     2337.14     2780.95     78.64 o
   1   0   5     3145.97     2738.40     44.81 o
   3   0   5     8343.20     7021.21    120.05 o
   5   0   5      234.91      213.12     51.53 o
   7   0   5     1275.78     1416.42     61.84 o
   9   0   5     2455.83     2530.07     84.62 o
  11   0   5      238.70      163.16     64.56 o
  13   0   5      452.92      433.56     68.60 o
 -14   1   5       19.62      -28.55     55.60 o
 -13   1   5       54.19      -39.87     54.17 o
 -12   1   5       37.65       73.68     47.33 o
 -11   1   5       28.96       41.30     46.49 o
 -10   1   5      903.54      868.92     83.41 o
  -9   1   5       67.12       78.32     45.19 o
  -8   1   5      565.35      675.02     54.29 o
  -7   1   5     1454.14     1372.34     49.59 o
  -6   1   5     2185.02     1972.51     54.77 o
  -5   1   5     9589.79    10180.62    138.70 o
  -4   1   5      608.11      548.42     37.54 o
  -3   1   5      805.01      702.81     40.80 o
  -2   1   5     4704.06     4154.83     73.89 o
  -1   1   5    26076.84    26214.32    266.51 o
   0   1   5     3734.70     3666.55     66.08 o
   1   1   5    16894.64    16875.34    139.63 o
   2   1   5     4852.28     4955.76     56.62 o
   3   1   5     9120.32     9094.50     87.33 o
   4   1   5     1839.29     1578.84     49.08 o
   5   1   5      590.69      639.53     33.49 o
   6   1   5        6.63        8.55     20.97 o
   7   1   5     2632.28     2745.34     55.93 o
   8   1   5      176.13      126.04     33.37 o
   9   1   5      831.55      901.01     46.16 o
  10   1   5       33.22       37.22     32.16 o
  11   1   5      271.98      332.24     55.76 o
  12   1   5        8.76      -37.90     37.90 o
  13   1   5        0.61       -8.33     38.97 o
 -14   2   5      166.44      229.16     56.88 o
 -13   2   5      557.21      444.01    104.96 o
 -12   2   5      508.77      587.61     76.57 o
 -11   2   5      104.57      145.02     46.05 o
 -10   2   5      310.88      324.28     54.56 o
  -9   2   5     4327.16     4129.37    111.66 o
  -8   2   5     1269.05     1128.90     66.09 o
  -7   2   5     2837.86     2791.44     77.11 o
  -6   2   5      591.91      523.78     42.31 o
  -5   2   5     2371.02     2286.04     60.98 o
  -4   2   5       23.61       42.77     26.90 o
  -3   2   5     1743.42     1426.30     47.19 o
  -2   2   5        3.41       23.64     33.94 o
  -1   2   5     1991.34     2110.05     66.86 o
   0   2   5    22538.76    22156.25    227.97 o
   1   2   5    13962.71    14271.88    135.79 o
   2   2   5      581.89      585.49     29.38 o
   3   2   5       28.63       11.39     30.97 o
   4   2   5      121.55      117.29     29.54 o
   5   2   5     5365.15     5455.25     83.56 o
   6   2   5     1295.91     1363.58     39.06 o
   7   2   5     1106.22     1065.48     49.95 o
   8   2   5      783.83      848.08     50.38 o
   9   2   5     1735.48     1528.54     64.00 o
  10   2   5      325.67      388.36     42.80 o
  11   2   5        5.33       63.47     41.41 o
  12   2   5       95.25       53.12     48.42 o
  13   2   5      360.46      268.99     42.18 o
 -14   3   5        2.40       -8.50     54.21 o
 -13   3   5      102.57       46.66     56.95 o
 -12   3   5      686.48      701.77     68.82 o
 -11   3   5      194.68      214.31     56.60 o
 -10   3   5     2069.05     1913.56     71.46 o
  -9   3   5       23.86       36.74     37.39 o
  -8   3   5      329.60      345.02     44.27 o
  -7   3   5     1935.51     1949.47     49.76 o
  -6   3   5      116.85      142.74     32.11 o
  -5   3   5     2479.58     2557.77     61.33 o
  -4   3   5    19700.55    20519.64    219.69 o
  -3   3   5     3328.57     3528.78     58.01 o
  -2   3   5     4721.28     4910.36     84.73 o
  -1   3   5      393.07      415.50     55.76 o
   0   3   5     9312.09     9222.38    106.12 o
   1   3   5      307.72      414.53     33.20 o
   2   3   5     5904.39     5256.85     62.41 o
   3   3   5      703.54      748.41     24.20 o
   4   3   5     2606.93     2607.58     53.64 o
   5   3   5     6652.28     6233.32     77.57 o
   6   3   5     1228.36     1196.07     40.79 o
   7   3   5     2753.94     2803.14     50.12 o
   8   3   5      326.77      275.24     34.36 o
   9   3   5      880.41      972.59     52.09 o
  10   3   5        0.90        2.16     38.07 o
  11   3   5      268.63      279.07     41.30 o
  12   3   5       82.08       84.13     38.81 o
  13   3   5       22.87       12.48     38.40 o
 -14   4   5       88.29        7.36     71.00 o
 -13   4   5      471.85      578.34     93.95 o
 -12   4   5      440.52      389.36     58.41 o
 -11   4   5       46.93       53.58     46.74 o
 -10   4   5     1066.71     1179.38     98.81 o
  -9   4   5      261.53      289.32     46.55 o
  -8   4   5      216.88      188.89     40.37 o
  -7   4   5      573.61      620.15     44.11 o
  -6   4   5      944.56      872.43     46.57 o
  -5   4   5     1168.35     1342.29     94.64 o
  -4   4   5     7344.17     7331.58     88.18 o
  -3   4   5     3330.68     3790.08     57.67 o
  -2   4   5      482.16      376.20     33.98 o
  -1   4   5     6818.66     7147.02     92.14 o
   0   4   5      780.10      888.66     26.30 o
   1   4   5      460.63      549.34     36.38 o
   2   4   5       60.71       61.63     24.20 o
   3   4   5     2133.93     2132.29     46.98 o
   4   4   5      104.78      112.57     17.62 o
   5   4   5     3350.76     3059.21     76.01 o
   6   4   5     3115.14     3201.46    159.63 o
   7   4   5     1522.75     1354.93     44.91 o
   8   4   5     1844.23     1710.78    170.13 o
   9   4   5     1537.73     1436.00    180.45 o
  10   4   5       13.86       44.76     32.35 o
  11   4   5       18.09       -6.23     32.05 o
  12   4   5      327.18      272.42     47.00 o
  13   4   5       30.60       18.51     41.77 o
 -14   5   5        1.41       35.44     57.76 o
 -13   5   5        2.12      -13.98     53.64 o
 -12   5   5      141.06       86.04     52.21 o
 -11   5   5      602.18      646.42     57.80 o
 -10   5   5      387.90      523.21    167.17 o
  -9   5   5     3556.93     3247.23     93.80 o
  -8   5   5     2034.86     1860.13     97.52 o
  -7   5   5      896.93      948.16     54.23 o
  -6   5   5     1326.57     1265.67     43.10 o
  -5   5   5      889.33     1184.44     53.54 o
  -4   5   5    12237.51    12737.93    141.61 o
  -3   5   5      463.04      432.58     38.26 o
  -2   5   5     2328.93     2436.41     70.98 o
  -1   5   5      852.76      879.60     31.30 o
   0   5   5     5768.46     5545.10     56.71 o
   1   5   5     1050.40      990.03     56.75 o
   2   5   5      231.49      211.48     14.61 o
   3   5   5       89.82       85.75     12.52 o
   4   5   5    15832.75    16409.57    165.96 o
   5   5   5      631.30      867.36     55.03 o
   6   5   5     2795.71     2763.83     57.08 o
   7   5   5     1094.11     1029.64     54.07 o
   8   5   5      318.21      245.70     42.64 o
   9   5   5       43.91       55.36     41.70 o
  10   5   5      171.62      150.80     45.43 o
  11   5   5       84.16       41.64     49.05 o
  12   5   5      391.62      400.42     88.39 o
  13   5   5       11.10       47.73     74.19 o
 -14   6   5      358.91      390.90    187.83 o
 -13   6   5        0.19       -3.38     47.53 o
 -12   6   5     1007.31      982.54    163.16 o
 -11   6   5      319.61      232.63     72.71 o
 -10   6   5      190.64      234.96     65.21 o
  -9   6   5      345.61      342.86     39.81 o
  -8   6   5     4618.02     4369.79    202.21 o
  -7   6   5       98.95       51.20     37.73 o
  -6   6   5     2338.93     2202.05     67.88 o
  -5   6   5      146.52      274.51     30.50 o
  -4   6   5     1444.98     1604.87     52.71 o
  -3   6   5       12.17       -0.48     31.43 o
  -2   6   5     1669.80     1680.95     41.92 o
  -1   6   5      354.89      354.34     25.62 o
   0   6   5      701.34      544.40     23.07 o
   1   6   5      103.31      181.12     32.57 o
   2   6   5       40.11       16.91     13.90 o
   3   6   5      919.85     1039.11     35.82 o
   4   6   5     4978.77     4446.57    135.93 o
   5   6   5       23.54       32.77     24.11 o
   6   6   5     1612.51     1633.21     99.74 o
   7   6   5      847.60      842.87     31.93 o
   8   6   5      388.38      430.18     42.32 o
   9   6   5       11.80       -5.55     37.41 o
  10   6   5       54.45      117.51     42.40 o
  11   6   5        0.23       16.80     46.38 o
  12   6   5      874.29      912.45    194.83 o
  13   6   5       16.34       22.49     91.78 o
 -13   7   5       87.79      149.29     62.42 o
 -12   7   5      150.58      102.42     46.83 o
 -11   7   5       58.41       35.99     35.66 o
 -10   7   5      533.69      575.24     47.91 o
  -9   7   5       45.13       15.84     32.23 o
  -8   7   5     3475.53     3250.98     98.57 o
  -7   7   5      119.50      117.15     29.47 o
  -6   7   5      366.62      362.82     45.55 o
  -5   7   5        2.56       20.52     23.93 o
  -4   7   5      947.05      851.51     34.77 o
  -3   7   5      692.85      741.21     42.57 o
  -2   7   5    21889.32    22065.54    198.00 o
  -1   7   5      250.87      294.58     27.65 o
   0   7   5    11814.31    11840.10     98.96 o
   1   7   5     1092.64     1079.13     35.78 o
   2   7   5      315.83      274.85     35.11 o
   3   7   5      506.91      467.37     23.13 o
   4   7   5     6437.45     6405.77     96.96 o
   5   7   5      225.38      311.90     57.55 o
   6   7   5      606.52      618.19     65.62 o
   7   7   5       58.08      114.63     86.45 o
   8   7   5      792.19      686.65     47.74 o
   9   7   5      260.57      258.02     20.07 o
  10   7   5        2.48      -15.47     21.70 o
  11   7   5        8.04        9.75     59.25 o
  12   7   5      121.25      152.60     74.14 o
 -13   8   5       53.58       33.56    136.16 o
 -12   8   5      530.62      281.58     57.89 o
 -11   8   5       42.97       56.57     38.58 o
 -10   8   5     1431.32     1288.48     74.02 o
  -9   8   5      600.35      625.94     44.06 o
  -8   8   5      191.87      112.01     28.76 o
  -7   8   5        1.46       12.33     28.13 o
  -6   8   5     1311.52     1294.24     51.35 o
  -5   8   5      214.71      290.83     44.13 o
  -4   8   5     2011.25     1670.52     47.45 o
  -3   8   5       56.53       94.98     22.55 o
  -2   8   5       14.31      -11.82     20.52 o
  -1   8   5      502.67      601.93     28.36 o
   0   8   5      960.12      867.68     36.09 o
   1   8   5      151.29      149.91     18.05 o
   2   8   5      182.19      227.35     33.97 o
   3   8   5       71.51      157.41     21.78 o
   4   8   5      453.20      491.54     36.09 o
   5   8   5      157.13      193.29     50.00 o
   6   8   5      368.33      495.28     76.64 o
   7   8   5      486.41      498.60     82.12 o
   8   8   5      777.72      857.78     94.55 o
   9   8   5      665.75      930.89    124.00 o
  10   8   5      423.58      544.13     76.70 o
  11   8   5       18.93       44.41     66.07 o
  12   8   5      599.20      709.85     92.70 o
 -13   9   5        0.21       62.52    240.06 o
 -12   9   5       33.01      -17.33    125.14 o
 -11   9   5       29.40       45.31     42.20 o
 -10   9   5       88.44       93.48     31.82 o
  -9   9   5      105.03      116.61     29.85 o
  -8   9   5      244.85      262.67     64.97 o
  -7   9   5      585.48      760.42     63.71 o
  -6   9   5      841.78      899.08     73.04 o
  -5   9   5      289.61      292.71     54.39 o
  -4   9   5     1479.15     1537.08     51.16 o
  -3   9   5      663.32      777.70     34.32 o
  -2   9   5     2382.62     2433.71     48.99 o
  -1   9   5     5609.37     5368.38     79.55 o
   0   9   5     3771.71     3502.22     43.08 o
   1   9   5      308.36      354.07     17.76 o
   2   9   5      429.08      394.56     18.86 o
   3   9   5      246.34      253.00     32.08 o
   4   9   5     1759.93     1795.35     49.11 o
   5   9   5      843.34      975.33     41.32 o
   6   9   5     2070.99     2118.25     85.69 o
   7   9   5       48.85       81.29     64.99 o
   8   9   5      251.25      353.93     74.91 o
   9   9   5      215.19      356.43     83.42 o
  10   9   5        4.37      -68.03     68.03 o
  11   9   5        5.96       64.91     71.60 o
  12   9   5       12.88      -58.87     75.79 o
 -13  10   5      415.86      620.50    184.06 o
 -12  10   5      167.64      268.52    147.99 o
 -11  10   5       72.36       36.97    120.33 o
 -10  10   5     1590.92     1479.98     75.24 o
  -9  10   5     1246.89     1180.29    139.92 o
  -8  10   5        4.53       -2.84     72.44 o
  -7  10   5      489.92      411.83     46.49 o
  -6  10   5      441.64      618.56     44.37 o
  -5  10   5      394.85      377.88     32.32 o
  -4  10   5       83.92       32.74     26.41 o
  -3  10   5      109.41       41.42     27.10 o
  -2  10   5     4071.79     4259.70     56.39 o
  -1  10   5      303.77      349.12     28.09 o
   0  10   5        3.45       14.23     18.77 o
   1  10   5      688.75      725.25     51.49 o
   2  10   5      808.29      709.22     29.89 o
   3  10   5      177.32      173.40     34.14 o
   4  10   5     1242.31     1217.41    124.66 o
   5  10   5       39.47       14.39     32.52 o
   6  10   5        2.10       22.42     30.48 o
   7  10   5       81.68      137.08     61.08 o
   8  10   5      599.84      524.72    155.27 o
   9  10   5     1037.31      979.77    101.05 o
  10  10   5      745.80      978.88     92.54 o
  11  10   5      247.69      255.42     93.43 o
  12  10   5       58.81      112.32    236.76 o
 -12  11   5       64.09        6.11    207.80 o
 -11  11   5       24.10       93.18    129.15 o
 -10  11   5      171.30      238.46    129.25 o
  -9  11   5        3.11      -16.80     37.19 o
  -8  11   5       40.93       25.86     55.55 o
  -7  11   5      473.88      504.99     44.85 o
  -6  11   5      859.35      950.34     38.30 o
  -5  11   5     2329.32     2318.48     51.71 o
  -4  11   5     1506.67     1472.39     40.80 o
  -3  11   5     1187.98     1163.25     42.41 o
  -2  11   5      527.42      561.23     36.79 o
  -1  11   5     8301.25     7731.50    101.42 o
   0  11   5      517.80      472.00     28.21 o
   1  11   5     1145.51     1196.98     45.32 o
   2  11   5      324.82      443.68     20.05 o
   3  11   5     1614.79     1419.17     41.54 o
   4  11   5      152.26      213.50     39.24 o
   5  11   5       89.55       58.08     40.78 o
   6  11   5      584.61      594.75     61.91 o
   7  11   5       78.85       44.15     35.08 o
   8  11   5      429.92      516.57     78.42 o
   9  11   5       35.78      -19.56     63.93 o
  10  11   5      273.12      314.89     96.04 o
  11  11   5       61.13      163.93    110.11 o
 -12  12   5        4.71       14.23    131.85 o
 -11  12   5      164.48      397.07    152.90 o
 -10  12   5      205.25      138.07    127.35 o
  -9  12   5     2010.68     2428.49    185.86 o
  -8  12   5       10.49       12.45     33.00 o
  -7  12   5     1588.64     1402.25    143.22 o
  -6  12   5      104.63       94.25     24.61 o
  -5  12   5     1084.56     1008.67     41.79 o
  -4  12   5        4.31       41.12     25.59 o
  -3  12   5       17.04        4.32     37.58 o
  -2  12   5     2707.95     2542.91     57.70 o
  -1  12   5       11.10       22.62     26.04 o
   0  12   5       22.77       21.13     20.82 o
   1  12   5       50.85       44.62     27.11 o
   2  12   5      655.53      734.31     41.52 o
   3  12   5      102.30       93.40     36.04 o
   4  12   5       27.34       13.66     27.15 o
   5  12   5      281.76      296.55     58.35 o
   6  12   5       10.45       36.43     43.86 o
   7  12   5       94.23      111.67     38.37 o
   8  12   5        5.61       14.66     40.81 o
   9  12   5      547.42      397.98    194.98 o
  10  12   5      197.34      201.70     82.83 o
  11  12   5      184.31      220.09    116.93 o
 -11  13   5        9.93      -28.56    216.42 o
 -10  13   5      252.08      284.85    229.94 o
  -9  13   5      298.17      170.83    120.73 o
  -8  13   5      150.02      131.30     57.61 o
  -7  13   5      228.91      276.05     34.19 o
  -6  13   5      478.89      451.31     33.15 o
  -5  13   5     1086.71     1163.14     45.04 o
  -4  13   5       77.42       48.00     25.85 o
  -3  13   5      965.75      915.72     43.77 o
  -2  13   5      328.49      431.77     37.08 o
  -1  13   5       69.34       68.34     37.13 o
   0  13   5        3.09      -23.99     23.99 o
   1  13   5     6177.23     5957.17     82.21 o
   2  13   5       24.55       -5.12     18.82 o
   3  13   5     2167.26     2283.15     79.54 o
   4  13   5       13.09       18.37     28.62 o
   5  13   5       40.36       57.73     43.93 o
   6  13   5        1.36       -4.01     51.04 o
   7  13   5      184.38      100.15     58.98 o
   8  13   5      127.14       84.04     53.92 o
   9  13   5      262.97      282.20     83.04 o
  10  13   5       27.19       70.76     46.97 o
 -10  14   5       69.41     -116.93    132.36 o
  -9  14   5      546.83      405.51     89.52 o
  -8  14   5      111.12       39.28     83.89 o
  -7  14   5      428.10      343.76     35.16 o
  -6  14   5        6.30       54.11     24.03 o
  -5  14   5      660.88      610.23     59.44 o
  -4  14   5      112.26       68.53     31.42 o
  -3  14   5       33.01       31.98     34.57 o
  -2  14   5      758.87      874.19     47.19 o
  -1  14   5        0.24      -32.28     32.28 o
   0  14   5      604.82      610.20     45.71 o
   1  14   5       79.77       68.00     27.56 o
   2  14   5       76.95       40.62     22.53 o
   3  14   5        9.12      -15.86     33.07 o
   4  14   5      127.55      126.99     42.21 o
   5  14   5      502.73      522.77    100.94 o
   6  14   5      198.66      202.20     52.56 o
   7  14   5      125.07      126.72     61.72 o
   8  14   5       56.98       -8.75     52.86 o
   9  14   5      215.57      147.37     45.95 o
  10  14   5        1.57       43.55     83.23 o
 -10  15   5       28.09      217.02    117.23 o
  -9  15   5      157.27      221.90     86.40 o
  -8  15   5       92.41      154.69     79.51 o
  -7  15   5       87.80      155.41    123.87 o
  -6  15   5       81.95       46.71     31.80 o
  -5  15   5      364.55      347.14     40.18 o
  -4  15   5      688.75      706.05     41.42 o
  -3  15   5       53.65       51.65     35.47 o
  -2  15   5       41.13       11.21     30.84 o
  -1  15   5     1700.60     1706.47     50.61 o
   0  15   5       71.62       94.56     30.23 o
   1  15   5      985.46     1082.70     48.42 o
   2  15   5      217.97      230.89     24.36 o
   3  15   5      851.52      789.93     53.62 o
   4  15   5       11.83      -27.07     46.72 o
   5  15   5      257.51      224.25     53.81 o
   6  15   5       49.32       38.43     55.74 o
   7  15   5      108.46       97.12     53.34 o
   8  15   5      122.33       58.91     83.36 o
   9  15   5      246.28      199.87    125.92 o
  -9  16   5       10.30        8.22     98.79 o
  -8  16   5       34.05      180.34    101.70 o
  -7  16   5      243.68      241.52     87.12 o
  -6  16   5       71.99      239.85     70.35 o
  -5  16   5      234.45      293.67     69.77 o
  -4  16   5      267.13      255.80     35.97 o
  -3  16   5       62.79      100.48     30.59 o
  -2  16   5       20.58       -6.34     29.88 o
  -1  16   5      203.11      100.70     48.54 o
   0  16   5       24.56       47.32     37.86 o
   1  16   5      194.27      245.24     50.79 o
   2  16   5       27.21       16.12     18.63 o
   3  16   5       97.75       62.77     57.89 o
   4  16   5        7.27      -35.25     35.25 o
   5  16   5      252.40      180.34     56.41 o
   6  16   5        4.26       13.84     36.61 o
   7  16   5      162.73      134.37     63.20 o
   8  16   5       70.72       17.19    116.89 o
  -8  17   5       54.94      125.14    110.81 o
  -7  17   5       11.98       56.52     88.92 o
  -6  17   5        1.33      -10.37     48.44 o
  -5  17   5      110.67       62.13     32.41 o
  -4  17   5      393.91      460.43     64.43 o
  -3  17   5      247.95      313.83     61.06 o
  -2  17   5      486.22      622.39     55.35 o
  -1  17   5      473.82      628.10     82.65 o
   0  17   5      156.54      126.63     44.39 o
   1  17   5      679.31      582.64     66.65 o
   2  17   5      665.61      747.08     55.22 o
   3  17   5      485.51      572.81    101.22 o
   4  17   5      391.56      218.16     62.26 o
   5  17   5       13.03       11.82     37.46 o
   6  17   5        1.83       -7.65     37.74 o
   7  17   5       16.12        5.15     81.05 o
  -8  18   5       12.15       46.16    115.19 o
  -7  18   5        6.25       16.92     99.25 o
  -6  18   5       30.07      124.66     61.70 o
  -5  18   5       10.57      116.00     63.21 o
  -4  18   5       65.42       82.38     27.85 o
  -3  18   5       54.88       29.32     35.79 o
  -2  18   5       80.34       95.39     38.03 o
  -1  18   5        9.62        8.94     32.35 o
   0  18   5       44.25       45.14     37.96 o
   1  18   5        1.61       52.33     42.42 o
   2  18   5       83.44      132.90     55.42 o
   3  18   5        5.24       57.83     44.54 o
   4  18   5       45.83       38.00     41.41 o
   5  18   5        0.52      -44.85     52.78 o
   6  18   5       36.01       39.12     96.76 o
  -6  19   5       74.19      124.72     65.14 o
  -5  19   5        2.83       56.23     51.62 o
  -4  19   5       67.16      253.91    142.71 o
  -3  19   5        0.83       -6.24     38.57 o
  -2  19   5      448.83      495.41     65.57 o
  -1  19   5        5.12        8.04     43.77 o
   0  19   5      244.12      183.99     47.30 o
   1  19   5      132.95       39.77     41.95 o
   2  19   5      568.97      589.16    101.90 o
   3  19   5        2.83      -16.81     57.85 o
   4  19   5      324.63      508.66    134.35 o
   5  19   5       23.94        0.85     88.79 o
  -5  20   5       12.56      -15.09     71.40 o
  -4  20   5        0.78      150.34     59.00 o
  -3  20   5        1.23      155.82     54.06 o
  -2  20   5       93.89       56.93     41.11 o
  -1  20   5        2.63       75.44     44.79 o
   0  20   5        7.77        0.67     44.59 o
   1  20   5       48.71       12.75     68.71 o
   2  20   5       10.73      -56.81     97.89 o
   3  20   5        3.60      -23.25     57.11 o
   4  20   5      100.37      171.81    162.81 o
  -2  21   5      341.54      152.73    176.07 o
  -1  21   5       18.53       78.83     41.88 o
   0  21   5       82.66       47.49    142.17 o
   1  21   5       13.97      332.34    176.54 o
 -14   0   6        5.54      -48.37    113.57 o
 -12   0   6      164.59      192.04    205.10 o
 -10   0   6     1196.93     1402.58    150.34 o
  -8   0   6       38.11       34.16     79.35 o
  -6   0   6      268.45      185.78     91.03 o
  -4   0   6     4718.48     4409.65    144.73 o
  -2   0   6     8983.87     8070.87    165.48 o
   0   0   6      122.55      288.68     50.30 o
   2   0   6    28875.01    30795.83    343.27 o
   4   0   6     9549.60    11257.12    214.56 o
   6   0   6     1443.33     1190.91     75.14 o
   8   0   6      922.09      990.34     49.18 o
  10   0   6     1259.59     1169.07    147.72 o
  12   0   6      578.83      564.76     68.01 o
 -14   1   6      169.11      124.12     56.50 o
 -13   1   6      200.93      176.09     59.76 o
 -12   1   6      326.75      437.10     74.19 o
 -11   1   6        0.36      -28.26     41.68 o
 -10   1   6     3804.91     4040.76    190.52 o
  -9   1   6      871.32      838.81     50.82 o
  -8   1   6     2061.59     1957.98     57.31 o
  -7   1   6      363.35      402.24     43.24 o
  -6   1   6     6766.68     6052.82     91.19 o
  -5   1   6       38.16      -19.99     37.59 o
  -4   1   6    19511.20    19555.50    213.90 o
  -3   1   6        0.86        6.36     32.23 o
  -2   1   6     2456.77     2476.27     66.17 o
  -1   1   6    45317.21    45569.64    499.26 o
   0   1   6      273.87      426.87     41.17 o
   1   1   6      109.29      120.60     41.13 o
   2   1   6     2522.65     2441.38     37.33 o
   3   1   6      838.04      926.83     31.42 o
   4   1   6     3976.79     3901.45     53.48 o
   5   1   6     1661.11     1371.52     41.13 o
   6   1   6       89.93       98.39     22.05 o
   7   1   6      277.49      445.70     35.87 o
   8   1   6      741.96      642.04     41.99 o
   9   1   6      546.13      643.39     48.03 o
  10   1   6       40.59      107.08     34.04 o
  11   1   6        8.63      -33.07     33.07 o
  12   1   6      980.65      961.03     89.47 o
  13   1   6       18.92       84.47     43.91 o
 -14   2   6       52.22       85.74     70.08 o
 -13   2   6        3.11      -20.18     43.24 o
 -12   2   6       69.41       89.79     46.70 o
 -11   2   6       51.47       42.71     41.88 o
 -10   2   6       58.96       43.20     39.82 o
  -9   2   6      317.04      335.48     42.44 o
  -8   2   6      120.74      116.24     35.26 o
  -7   2   6      216.05      229.12     50.00 o
  -6   2   6      276.87      440.48     40.05 o
  -5   2   6      370.34      393.27     36.23 o
  -4   2   6      389.72      349.48     32.19 o
  -3   2   6      706.50      596.31     52.62 o
  -2   2   6      378.87      283.60     33.18 o
  -1   2   6      209.60      165.26     31.83 o
   0   2   6    15671.23    15148.71    162.68 o
   1   2   6      364.99      478.94     27.69 o
   2   2   6     9268.67     9307.82     93.93 o
   3   2   6     3198.18     3180.09     50.45 o
   4   2   6     7054.24     7706.07     78.88 o
   5   2   6      927.00      942.55     60.42 o
   6   2   6     2128.99     2207.79     48.57 o
   7   2   6      304.58      347.92     34.79 o
   8   2   6     1270.97     1044.42     41.74 o
   9   2   6        4.67       -1.19     28.34 o
  10   2   6      398.60      396.85     49.69 o
  11   2   6      228.21      184.81     35.31 o
  12   2   6      253.53      350.93     40.02 o
  13   2   6        3.90       29.41     57.24 o
 -14   3   6       45.62      -31.98     51.99 o
 -13   3   6      364.86      421.90     96.96 o
 -12   3   6      238.01      175.75     52.51 o
 -11   3   6       12.80       -2.03     35.71 o
 -10   3   6     2509.12     2718.25     69.34 o
  -9   3   6      142.11      178.76     46.63 o
  -8   3   6      528.20      510.97     45.35 o
  -7   3   6     2930.84     2970.70     67.24 o
  -6   3   6     1518.01     1296.44     42.35 o
  -5   3   6     2490.16     2383.38     81.17 o
  -4   3   6    27097.20    27798.24    309.13 o
  -3   3   6     1687.50     1696.69     69.75 o
  -2   3   6     7281.12     6935.13    111.05 o
  -1   3   6     3127.75     2697.95     73.62 o
   0   3   6       54.95      -14.24     26.48 o
   1   3   6    16001.43    16094.87    143.54 o
   2   3   6     1330.42     1186.16     22.26 o
   3   3   6      127.98      110.07     16.32 o
   4   3   6       61.36      118.63     30.98 o
   5   3   6        0.03       13.84     47.67 o
   6   3   6       42.94       57.25     34.54 o
   7   3   6      113.25       84.68     36.85 o
   8   3   6       14.67       20.81     35.72 o
   9   3   6      255.59      125.41     51.59 o
  10   3   6      466.05      328.54     94.93 o
  11   3   6      151.69       69.58     47.05 o
  12   3   6      178.36      197.36     55.53 o
  13   3   6      328.79      390.75    101.47 o
 -14   4   6      140.77       95.42     48.25 o
 -13   4   6       18.48       60.06     49.08 o
 -12   4   6       60.00      110.20     48.20 o
 -11   4   6       21.37      -42.78     42.78 o
 -10   4   6      370.44      278.36     68.03 o
  -9   4   6       19.28       48.36     42.03 o
  -8   4   6        3.17      -23.30     30.97 o
  -7   4   6      845.85      720.95     49.43 o
  -6   4   6      686.11      607.62     46.87 o
  -5   4   6       68.43      135.87     34.50 o
  -4   4   6      207.65      125.83     27.50 o
  -3   4   6     9266.29     9789.17    123.89 o
  -2   4   6      174.86      250.61     29.36 o
  -1   4   6     1421.34     1395.23     45.31 o
   0   4   6       28.25       71.62     18.36 o
   1   4   6       57.46       17.37     27.92 o
   2   4   6     2312.86     2529.17     49.70 o
   3   4   6      383.01      390.46     21.77 o
   4   4   6     1444.42     1553.23     37.91 o
   5   4   6     8052.72     7436.88    101.83 o
   6   4   6     3905.16     3897.07     75.59 o
   7   4   6     4540.09     4627.10     79.49 o
   8   4   6      820.42      908.73     74.98 o
   9   4   6       16.45       50.32     43.37 o
  10   4   6       17.14        6.12     46.84 o
  11   4   6      368.37      303.92     58.36 o
  12   4   6      144.06      139.96     54.68 o
  13   4   6      144.93       90.08     79.64 o
 -14   5   6        9.78      -39.50     45.51 o
 -13   5   6       76.43       40.12     43.99 o
 -12   5   6       80.26       88.60     46.85 o
 -11   5   6        6.67       30.52     58.98 o
 -10   5   6      657.39      726.66     64.10 o
  -9   5   6     5453.35     5231.34    131.47 o
  -8   5   6       37.45        4.37     42.16 o
  -7   5   6     5474.59     5644.63     94.20 o
  -6   5   6     1067.13     1088.10     39.41 o
  -5   5   6     2762.03     3084.13     73.55 o
  -4   5   6     3238.27     3056.13     56.94 o
  -3   5   6     3714.09     3824.56     71.04 o
  -2   5   6     5482.81     5249.21    116.09 o
  -1   5   6      741.39      728.59     36.67 o
   0   5   6      204.91       87.30     18.57 o
   1   5   6     6991.81     6997.55     73.11 o
   2   5   6      664.57      762.20     32.28 o
   3   5   6       26.44       64.24     15.59 o
   4   5   6        0.19      -10.59     18.13 o
   5   5   6       27.05       42.63     18.00 o
   6   5   6      679.64      790.32     28.95 o
   7   5   6       17.30        5.95     53.31 o
   8   5   6      203.52      206.91     40.22 o
   9   5   6      145.80      144.94     49.30 o
  10   5   6       23.13       41.34     48.73 o
  11   5   6       15.12       19.46     51.80 o
  12   5   6        7.72      -72.92     72.92 o
  13   5   6      288.16      320.19    124.85 o
 -14   6   6       31.39      141.47     63.08 o
 -13   6   6       46.31       53.45     43.67 o
 -12   6   6        8.14        2.99     37.78 o
 -11   6   6      876.35      939.17     82.41 o
 -10   6   6        0.06      -41.95     41.95 o
  -9   6   6       77.26       65.65     40.34 o
  -8   6   6       82.21      133.16     38.25 o
  -7   6   6       13.72      -29.56     48.19 o
  -6   6   6      110.97      210.28     36.54 o
  -5   6   6     1496.08     1150.45     38.33 o
  -4   6   6        0.56        9.85     26.59 o
  -3   6   6     1328.94     1137.09     74.15 o
  -2   6   6      369.76      573.44     42.23 o
  -1   6   6      122.96       68.32     24.33 o
   0   6   6      138.71      177.24     22.97 o
   1   6   6     1935.31     2041.84     57.16 o
   2   6   6      979.70      952.56     24.86 o
   3   6   6     5526.55     5048.00     53.44 o
   4   6   6      351.66      364.90     25.81 o
   5   6   6     7940.91     7849.14     83.83 o
   6   6   6        0.53       33.44     14.41 o
   7   6   6     2739.87     2878.63     46.91 o
   8   6   6        3.73       10.12     18.83 o
   9   6   6      877.18     1004.43     74.91 o
  10   6   6      143.38      180.74     49.51 o
  11   6   6      276.76      310.94     36.80 o
  12   6   6        0.14       59.18     80.83 o
 -13   7   6      281.96      402.86     99.64 o
 -12   7   6        1.17       50.54     40.40 o
 -11   7   6     1766.75     1575.73    153.05 o
 -10   7   6        0.59        2.46     54.13 o
  -9   7   6      376.55      395.82     36.97 o
  -8   7   6      125.86      102.72     39.83 o
  -7   7   6     7011.00     7393.02    119.79 o
  -6   7   6      687.53      906.21     63.88 o
  -5   7   6     1841.77     1863.86     64.41 o
  -4   7   6      747.39     1063.31     77.65 o
  -3   7   6       75.80       64.59     25.91 o
  -2   7   6      537.50      574.08     56.49 o
  -1   7   6      137.49      174.75     24.45 o
   0   7   6      461.13      489.07     22.83 o
   1   7   6     7659.06     7057.16     75.34 o
   2   7   6        0.19        9.45     15.70 o
   3   7   6       52.80       68.71     17.18 o
   4   7   6      682.74      560.53     41.44 o
   5   7   6      321.02      441.98    103.34 o
   6   7   6      382.84      586.01     57.46 o
   7   7   6       74.81       94.70     24.83 o
   8   7   6       84.70      131.20     21.97 o
   9   7   6      476.06      499.82     33.26 o
  10   7   6        5.38      -17.04     20.30 o
  11   7   6       40.37       77.37     74.42 o
  12   7   6        9.14       17.34     65.81 o
 -13   8   6       55.04      116.93    145.88 o
 -12   8   6        6.85       25.04     57.53 o
 -11   8   6      463.67      337.39     50.45 o
 -10   8   6     1227.36     1309.52     62.46 o
  -9   8   6       40.63       32.08     49.89 o
  -8   8   6     1488.00     1482.06     51.26 o
  -7   8   6        0.37       57.08     35.44 o
  -6   8   6       21.64       -8.34     24.45 o
  -5   8   6       26.11       82.21     72.44 o
  -4   8   6       81.49       68.09     32.32 o
  -3   8   6      452.13      554.10     30.31 o
  -2   8   6     1970.82     1934.55     45.85 o
  -1   8   6     2503.73     2901.14     50.44 o
   0   8   6       88.81       88.49     17.86 o
   1   8   6     5096.57     5278.20     53.69 o
   2   8   6       82.82       75.83     13.85 o
   3   8   6     2269.89     2166.42     40.47 o
   4   8   6      196.55      248.84     51.20 o
   5   8   6      978.57      879.09     87.69 o
   6   8   6      228.58      274.40     63.73 o
   7   8   6     1946.47     1822.45     93.64 o
   8   8   6       68.15       86.83     57.66 o
   9   8   6     1007.56     1183.77    207.86 o
  10   8   6       66.35       93.26     73.48 o
  11   8   6      191.30      284.55     85.28 o
  12   8   6       51.77       49.43     79.54 o
 -13   9   6      236.47      150.89    153.10 o
 -12   9   6      134.69       85.57    134.26 o
 -11   9   6      790.47      695.71     66.26 o
 -10   9   6      540.69      381.19     68.97 o
  -9   9   6      469.48      490.52     40.68 o
  -8   9   6      310.78      257.23     36.32 o
  -7   9   6      856.14      994.96     49.44 o
  -6   9   6       89.05      128.35     45.85 o
  -5   9   6      635.15      691.03     44.64 o
  -4   9   6      736.20      802.18     38.35 o
  -3   9   6     2251.65     2274.06     51.86 o
  -2   9   6      671.20      710.51     38.59 o
  -1   9   6     4186.14     4072.63     69.31 o
   0   9   6      375.56      425.09     32.77 o
   1   9   6      835.48      913.23     48.50 o
   2   9   6      724.86      662.00     34.92 o
   3   9   6       12.02       -0.18     15.02 o
   4   9   6      899.32      886.91     55.55 o
   5   9   6        0.14        0.38     30.58 o
   6   9   6       30.86      -23.45     69.53 o
   7   9   6       11.17       14.87     52.02 o
   8   9   6      686.59      844.43     87.77 o
   9   9   6       19.44       66.74     77.58 o
  10   9   6       13.98      -89.89     89.89 o
  11   9   6      354.47      431.42    102.77 o
  12   9   6       48.97       87.49     77.42 o
 -13  10   6       87.42      206.20    159.41 o
 -12  10   6      124.34      244.27    250.28 o
 -11  10   6       72.15       66.38     35.34 o
 -10  10   6      475.60      445.94     74.39 o
  -9  10   6      520.83      498.15     69.36 o
  -8  10   6       29.42       22.08     54.09 o
  -7  10   6      131.11      111.15     33.52 o
  -6  10   6        6.51       23.47     30.05 o
  -5  10   6      111.26      213.45     54.72 o
  -4  10   6       16.56       38.99     27.02 o
  -3  10   6      159.05      179.93     33.39 o
  -2  10   6     2863.99     2941.59     58.31 o
  -1  10   6     1139.91      993.00     42.57 o
   0  10   6     1857.44     1859.85     39.15 o
   1  10   6     1403.51     1357.72     36.91 o
   2  10   6      838.17      833.31     26.54 o
   3  10   6     1396.13     1333.53     70.52 o
   4  10   6      605.58      637.93     59.00 o
   5  10   6      150.30      127.87     27.01 o
   6  10   6     1063.79     1132.36     99.63 o
   7  10   6     2010.72     1918.08    118.29 o
   8  10   6      586.68      581.57    103.50 o
   9  10   6      443.40      573.50     91.37 o
  10  10   6       18.80      -46.26    114.83 o
  11  10   6      281.45      328.12     98.58 o
 -12  11   6      201.14      355.29    159.81 o
 -11  11   6      680.09      759.77    157.30 o
 -10  11   6      737.10      736.03    175.19 o
  -9  11   6       32.30       29.21     31.06 o
  -8  11   6      160.20      188.28     53.02 o
  -7  11   6      762.91      678.07    159.25 o
  -6  11   6      120.64      121.79     30.32 o
  -5  11   6      420.40      464.05     50.42 o
  -4  11   6      320.30      412.70     32.70 o
  -3  11   6     1072.89     1221.43     57.51 o
  -2  11   6      357.24      434.96     32.78 o
  -1  11   6     2076.20     2153.50     58.60 o
   0  11   6      309.98      327.08     33.11 o
   1  11   6      837.13      937.31     47.15 o
   2  11   6     1940.16     2035.06     35.38 o
   3  11   6     1361.95     1324.51     87.21 o
   4  11   6      458.93      513.60     45.62 o
   5  11   6      691.65      635.97     53.12 o
   6  11   6       21.41       56.17     39.96 o
   7  11   6      246.46      122.34     64.83 o
   8  11   6      207.55      117.65     55.37 o
   9  11   6       18.98      167.28     82.13 o
  10  11   6       68.48      164.21     87.12 o
  11  11   6      185.08      256.66     87.42 o
 -12  12   6      109.46      244.07    154.40 o
 -11  12   6        6.23       56.31    126.04 o
 -10  12   6      155.76      277.03    133.76 o
  -9  12   6      276.61      190.56     73.26 o
  -8  12   6      333.71      265.24     29.39 o
  -7  12   6       40.18       71.92     34.81 o
  -6  12   6      325.70      287.82     74.89 o
  -5  12   6      315.67      328.28     71.28 o
  -4  12   6      656.67      595.82     50.39 o
  -3  12   6       13.00       25.77     25.64 o
  -2  12   6      685.43      698.85     34.28 o
  -1  12   6      815.17      914.04     48.21 o
   0  12   6     1842.49     1596.63     51.28 o
   1  12   6       76.79       73.59     31.38 o
   2  12   6     1876.94     1888.25     35.76 o
   3  12   6     1046.89     1163.19     98.11 o
   4  12   6     3572.49     3452.98     85.16 o
   5  12   6      172.53      180.71     51.05 o
   6  12   6      652.04      704.36     42.84 o
   7  12   6        8.51        6.90     42.55 o
   8  12   6      476.26      609.52     72.08 o
   9  12   6      503.20      443.58     76.98 o
  10  12   6      267.81      350.32    153.30 o
 -11  13   6       96.89       67.83    134.76 o
 -10  13   6      407.14      298.18    137.06 o
  -9  13   6       75.59       28.35    182.45 o
  -8  13   6      536.63      460.84     41.39 o
  -7  13   6      259.86      253.06     28.60 o
  -6  13   6     2439.85     2402.73    157.45 o
  -5  13   6       55.57      109.53     36.47 o
  -4  13   6     2013.94     1737.34     47.96 o
  -3  13   6       41.86       52.72     27.95 o
  -2  13   6      170.71      159.59     28.44 o
  -1  13   6      222.31      291.51     36.43 o
   0  13   6     2555.84     2348.28     70.35 o
   1  13   6        0.31      -10.68     22.58 o
   2  13   6       24.51       36.20     24.68 o
   3  13   6       78.64       95.68     37.14 o
   4  13   6       24.61       32.98     28.79 o
   5  13   6       13.53       23.89     40.26 o
   6  13   6        9.14        7.07     32.15 o
   7  13   6       37.91       86.08     38.86 o
   8  13   6      110.03      139.66     65.22 o
   9  13   6      176.38       67.56     37.95 o
  10  13   6       20.98       32.54    114.93 o
 -10  14   6       12.19      242.87    135.56 o
  -9  14   6        6.09      -79.09     79.09 o
  -8  14   6      154.40       92.94    150.54 o
  -7  14   6       30.77       26.38     35.27 o
  -6  14   6      147.05      125.08     24.53 o
  -5  14   6       24.50       33.61     27.52 o
  -4  14   6        1.17       33.01     28.79 o
  -3  14   6      106.66       36.34     31.45 o
  -2  14   6     1731.42     1785.63     54.85 o
  -1  14   6        8.32        6.14     36.74 o
   0  14   6       94.18       73.43     31.03 o
   1  14   6       44.20       11.50     21.90 o
   2  14   6     1178.19     1142.22     64.93 o
   3  14   6      228.32      275.17     35.39 o
   4  14   6      375.33      343.96     47.37 o
   5  14   6       33.66      -24.27     46.09 o
   6  14   6      533.51      609.71    103.37 o
   7  14   6       14.61       -3.50     32.57 o
   8  14   6      339.79      252.62     49.88 o
   9  14   6        4.16      -67.17     90.45 o
 -10  15   6      214.08      345.17    131.25 o
  -9  15   6        0.79       25.61     92.30 o
  -8  15   6      141.80      118.40    151.34 o
  -7  15   6        1.03      -71.52     71.52 o
  -6  15   6      483.96      398.50     35.18 o
  -5  15   6      117.66       80.31     38.43 o
  -4  15   6      659.28      646.41     41.68 o
  -3  15   6      131.89       59.25     30.90 o
  -2  15   6     1125.12     1087.94     38.57 o
  -1  15   6      610.32      445.37     42.05 o
   0  15   6       35.32       69.55     35.60 o
   1  15   6       91.28       79.67     29.78 o
   2  15   6      432.33      463.13     33.50 o
   3  15   6       23.39       24.76     41.19 o
   4  15   6      424.70      561.20     75.08 o
   5  15   6       18.06       -2.53     32.09 o
   6  15   6        0.84       11.90     33.08 o
   7  15   6       26.65       -3.06     51.02 o
   8  15   6      113.50       37.44     75.56 o
   9  15   6       30.56       60.34     84.24 o
  -9  16   6       36.79      164.12    118.63 o
  -8  16   6        0.14      202.09    190.07 o
  -7  16   6       28.30      192.91    199.54 o
  -6  16   6       28.21       49.01     38.49 o
  -5  16   6        2.37        2.42     31.32 o
  -4  16   6      161.17      127.51     33.66 o
  -3  16   6      146.63      112.04     34.15 o
  -2  16   6      104.38      127.19     32.13 o
  -1  16   6       32.69       40.00     34.14 o
   0  16   6      881.74     1022.47     54.62 o
   1  16   6      792.43      653.95     68.16 o
   2  16   6      762.42      786.90     39.08 o
   3  16   6       84.06       59.79     38.12 o
   4  16   6      357.93      466.77     81.60 o
   5  16   6       94.05       84.23     66.90 o
   6  16   6       56.05       40.48     35.84 o
   7  16   6      154.00      138.13     89.77 o
   8  16   6      160.71      320.71    123.66 o
  -8  17   6        8.46       23.04    105.60 o
  -7  17   6      305.05      422.58    151.60 o
  -6  17   6      200.53      219.81     68.13 o
  -5  17   6       16.44       61.28     43.76 o
  -4  17   6       54.37       64.09     36.43 o
  -3  17   6      545.45      546.37     36.38 o
  -2  17   6      604.64      567.59     50.53 o
  -1  17   6      347.64      395.45     39.86 o
   0  17   6      179.68      161.63     35.29 o
   1  17   6        3.37       23.14     65.41 o
   2  17   6      217.62      238.11     34.73 o
   3  17   6       24.65       32.70     43.47 o
   4  17   6        0.10       -7.40     45.95 o
   5  17   6        5.41        1.29     47.52 o
   6  17   6        5.11      -41.40     80.88 o
   7  17   6        0.26       94.54     80.88 o
  -7  18   6       35.56      187.59     81.25 o
  -6  18   6       44.02      134.70     69.22 o
  -5  18   6       47.34      166.20    127.90 o
  -4  18   6        6.52        7.48     27.26 o
  -3  18   6      414.57      432.45     70.08 o
  -2  18   6       40.80       42.07     41.33 o
  -1  18   6      193.74      209.43     40.88 o
   0  18   6      364.04      483.80     84.63 o
   1  18   6      602.97      552.99     74.94 o
   2  18   6      157.61      206.70     72.43 o
   3  18   6      146.10      453.26    272.28 o
   4  18   6       24.01      -26.55     42.44 o
   5  18   6       47.98       63.10     87.70 o
   6  18   6       76.01        7.49     71.45 o
  -6  19   6        1.55       29.38     83.81 o
  -5  19   6       17.75      168.24     56.73 o
  -4  19   6       31.03       59.62     85.67 o
  -3  19   6      312.59      227.89     40.54 o
  -2  19   6       16.52       12.23     34.08 o
  -1  19   6      129.29       91.24     51.16 o
   0  19   6        1.45       -0.29     47.79 o
   1  19   6      135.83       79.34     36.17 o
   2  19   6        2.78       60.94     75.40 o
   3  19   6      132.42       43.33     44.26 o
   4  19   6        1.55      -95.83     95.83 o
   5  19   6       10.13       25.96     91.78 o
  -4  20   6       23.93      113.13     80.12 o
  -3  20   6        0.74        0.86     42.27 o
  -2  20   6       24.09       54.94     39.34 o
  -1  20   6      185.37      127.29     44.63 o
   0  20   6       32.19       45.30     45.65 o
   1  20   6      159.87       66.03    157.90 o
   2  20   6       11.29      -48.13    117.78 o
   3  20   6      142.69      151.94     76.91 o
  -1  21   6       69.00      316.04    215.22 o
 -13   0   7       55.08        9.55     75.77 o
 -11   0   7        2.58       27.93     75.40 o
  -9   0   7     7279.26     6964.73    159.97 o
  -7   0   7      620.77      760.35     99.45 o
  -5   0   7    13732.26    13731.99    242.39 o
  -3   0   7     2379.76     1932.48     84.11 o
  -1   0   7     7660.89     6871.59    149.00 o
   1   0   7    12227.80    11057.40    158.95 o
   3   0   7     9505.43    10037.54    143.42 o
   5   0   7     4206.95     3971.71     91.58 o
   7   0   7      894.10      904.43     50.29 o
   9   0   7       27.16      -37.84     37.84 o
  11   0   7        0.00      -49.36     49.83 o
  13   0   7       86.47       92.74     70.05 o
 -14   1   7       18.95       40.92     53.52 o
 -13   1   7      786.22      768.53     82.56 o
 -12   1   7      183.03      206.80     51.87 o
 -11   1   7      524.33      648.37     81.80 o
 -10   1   7      587.86      577.12     72.84 o
  -9   1   7     4755.78     4467.62    158.21 o
  -8   1   7        2.35      -17.94     36.10 o
  -7   1   7     1273.14     1245.73     60.42 o
  -6   1   7       36.97        4.20     28.31 o
  -5   1   7       31.82       62.24     36.71 o
  -4   1   7     9400.28    10074.52    133.50 o
  -3   1   7      640.59      580.38     45.85 o
  -2   1   7     1998.98     2019.38     51.72 o
  -1   1   7      799.30      686.61     43.21 o
   0   1   7     3169.84     2471.90     48.58 o
   1   1   7     3119.97     2893.46     44.41 o
   2   1   7     1087.88     1213.02     26.26 o
   3   1   7     7141.64     6633.54     81.07 o
   4   1   7      614.91      626.49     38.30 o
   5   1   7     3968.03     3631.24     59.59 o
   6   1   7      321.68      376.93     28.13 o
   7   1   7      395.95      506.74     41.08 o
   8   1   7       16.39       34.41     31.10 o
   9   1   7       99.36      181.11     36.96 o
  10   1   7      163.85      148.27     39.90 o
  11   1   7     1347.49     1197.33     81.75 o
  12   1   7       71.38       17.55     36.82 o
  13   1   7      731.04      785.29     54.70 o
 -14   2   7       73.61       47.15     48.92 o
 -13   2   7       25.80      -50.49     54.00 o
 -12   2   7       68.44      117.58     51.11 o
 -11   2   7        1.88       67.10     45.73 o
 -10   2   7       96.08       90.69     44.39 o
  -9   2   7     1207.58     1293.30     65.91 o
  -8   2   7      395.88      502.12     60.09 o
  -7   2   7     4005.22     4016.82    130.93 o
  -6   2   7      288.92      227.20     33.71 o
  -5   2   7     3147.16     3396.00     82.41 o
  -4   2   7     4562.02     4727.75     83.76 o
  -3   2   7       23.20       28.09     30.89 o
  -2   2   7      527.03      498.91     36.40 o
  -1   2   7    30418.80    30027.78    323.51 o
   0   2   7     1284.16     1408.34     61.75 o
   1   2   7     1997.01     2127.13     72.14 o
   2   2   7     5155.48     4993.95     59.18 o
   3   2   7      155.59      236.25     18.19 o
   4   2   7     9070.71     9032.41    121.23 o
   5   2   7    12851.68    12678.29    129.51 o
   6   2   7      286.97      267.21     40.80 o
   7   2   7      973.57     1019.31     46.41 o
   8   2   7       36.98       29.04     26.18 o
   9   2   7      579.73      703.44     42.28 o
  10   2   7      375.21      382.54     45.69 o
  11   2   7       95.43      100.43     48.55 o
  12   2   7       14.44       21.03     44.48 o
  13   2   7       76.70      114.58     47.85 o
 -14   3   7       90.31       42.12     62.54 o
 -13   3   7      282.50      319.70     58.94 o
 -12   3   7      164.40      195.03     59.22 o
 -11   3   7       20.91       16.93     39.00 o
 -10   3   7     2162.65     2222.67     75.07 o
  -9   3   7      790.08      748.81     82.10 o
  -8   3   7        5.82        0.37     37.94 o
  -7   3   7       28.94       -4.06     31.40 o
  -6   3   7     1806.67     1906.78     95.95 o
  -5   3   7      312.64      518.23     39.68 o
  -4   3   7     2523.45     3061.17     69.13 o
  -3   3   7     2879.46     2779.08     58.38 o
  -2   3   7     1498.56     1611.19     54.73 o
  -1   3   7     3982.71     4054.96    124.23 o
   0   3   7     1596.23     1373.42     39.13 o
   1   3   7     3931.00     3870.24     58.01 o
   2   3   7        1.61       23.61     15.71 o
   3   3   7        5.00        8.64     15.03 o
   4   3   7     2124.75     2175.14     32.75 o
   5   3   7     6296.55     5350.20     65.15 o
   6   3   7     1374.07     1585.06     60.33 o
   7   3   7     1310.97     1122.55     69.45 o
   8   3   7     1371.38     1273.22     51.72 o
   9   3   7        6.86      -14.95     32.05 o
  10   3   7      169.45      122.71     33.97 o
  11   3   7      396.32      410.37     56.71 o
  12   3   7       77.52       59.79     49.67 o
  13   3   7      336.37      225.61     49.08 o
 -14   4   7        5.96      -17.71     53.55 o
 -13   4   7      111.27      160.92     47.90 o
 -12   4   7      190.45      136.95     47.11 o
 -11   4   7      131.61       63.39     41.97 o
 -10   4   7      340.09      335.50     43.75 o
  -9   4   7      509.27      566.67     59.28 o
  -8   4   7      729.56      761.20     56.84 o
  -7   4   7     2998.66     3186.92     81.04 o
  -6   4   7     1352.59     1378.67     68.30 o
  -5   4   7     1948.15     1862.22     51.22 o
  -4   4   7     5868.79     6316.68     99.88 o
  -3   4   7     1009.11      918.54     38.20 o
  -2   4   7      653.86      837.76     38.45 o
  -1   4   7     5117.72     4856.53     89.79 o
   0   4   7      337.10      417.80     34.97 o
   1   4   7      309.14      203.26     24.74 o
   2   4   7     6829.41     6919.42     93.82 o
   3   4   7     1657.05     1627.67     36.58 o
   4   4   7     2214.04     2405.05     38.57 o
   5   4   7      886.34      856.46     39.38 o
   6   4   7      313.08      366.47     88.44 o
   7   4   7     1928.15     2034.67     57.83 o
   8   4   7        1.58       45.09     37.49 o
   9   4   7       61.84       47.71     49.24 o
  10   4   7      542.91      748.03     50.69 o
  11   4   7      123.07       92.02     36.02 o
  12   4   7       10.41      -26.99     38.23 o
  13   4   7       13.88      230.65    119.53 o
 -14   5   7      132.39        4.18     49.71 o
 -13   5   7       39.20       33.18     44.77 o
 -12   5   7      421.80      403.44     70.95 o
 -11   5   7       16.40       52.40     38.76 o
 -10   5   7     1464.44     1321.93    122.96 o
  -9   5   7      285.68      209.34     47.46 o
  -8   5   7      373.33      385.17     40.89 o
  -7   5   7      136.47      131.19     40.01 o
  -6   5   7     4321.44     4389.23    110.82 o
  -5   5   7     3525.11     3759.74     64.29 o
  -4   5   7      106.75       97.63     30.43 o
  -3   5   7      226.58      213.34     33.62 o
  -2   5   7     3946.93     3774.74     83.85 o
  -1   5   7     2181.53     2296.60     55.39 o
   0   5   7      133.25      190.87     26.09 o
   1   5   7     2005.59     2080.82     57.61 o
   2   5   7      607.10      581.63     24.36 o
   3   5   7     1533.04     1242.95     33.70 o
   4   5   7     1355.42     1394.06     35.02 o
   5   5   7     1758.43     1711.62     76.99 o
   6   5   7     6871.53     6987.44     79.08 o
   7   5   7      775.21      911.12     49.25 o
   8   5   7      133.87       79.00     37.95 o
   9   5   7       27.53       14.15     37.58 o
  10   5   7      669.71      710.82     59.22 o
  11   5   7        4.33       26.91     35.43 o
  12   5   7      406.07      455.24     64.60 o
 -14   6   7       42.65       60.91     62.03 o
 -13   6   7        1.10        0.37     54.50 o
 -12   6   7      124.19      117.90     41.70 o
 -11   6   7      233.49      200.04     41.77 o
 -10   6   7      541.06      489.37    114.94 o
  -9   6   7      521.29      430.28     43.23 o
  -8   6   7     2605.15     2624.01     87.06 o
  -7   6   7       18.55      -26.66     51.05 o
  -6   6   7     3832.51     3233.13     73.07 o
  -5   6   7      702.83      769.05     76.42 o
  -4   6   7     9022.19     8403.62    109.36 o
  -3   6   7     2390.33     2631.79     85.46 o
  -2   6   7     6714.12     6474.11     98.11 o
  -1   6   7       69.97      107.01     21.53 o
   0   6   7      589.70      464.21     19.16 o
   1   6   7     1248.30     1027.47     39.66 o
   2   6   7     1473.25     1627.02     42.27 o
   3   6   7       54.54       78.18     13.50 o
   4   6   7     4465.21     4158.34     50.24 o
   5   6   7      126.28      161.66     22.59 o
   6   6   7      140.08      178.22     26.63 o
   7   6   7      106.28       90.56     26.82 o
   8   6   7      141.25      204.48     30.15 o
   9   6   7       45.13       46.95     31.19 o
  10   6   7      285.30      207.62     29.82 o
  11   6   7       30.10        5.80    123.30 o
  12   6   7        1.91        5.65     79.92 o
 -13   7   7       74.10       10.35     67.10 o
 -12   7   7      362.14      412.96    157.32 o
 -11   7   7      357.41      421.67     55.14 o
 -10   7   7      743.83      790.80     82.87 o
  -9   7   7        0.80        0.36     31.65 o
  -8   7   7     4451.61     4421.68     79.20 o
  -7   7   7      576.71      539.36     44.06 o
  -6   7   7     1822.93     1937.22     56.41 o
  -5   7   7       58.50      157.80     40.66 o
  -4   7   7     1578.57     2194.36     64.93 o
  -3   7   7       17.53       41.51     31.20 o
  -2   7   7      314.92      545.99     38.48 o
  -1   7   7      143.80      324.42     23.32 o
   0   7   7     3947.16     3771.51     47.18 o
   1   7   7       33.14       50.45     25.56 o
   2   7   7      108.74      149.05     45.97 o
   3   7   7      360.81      281.29     47.55 o
   4   7   7     1274.63     1188.37     47.24 o
   5   7   7       18.63      -24.52     30.60 o
   6   7   7     1685.96     1522.79     93.78 o
   7   7   7      479.96      531.42     27.31 o
   8   7   7      418.55      459.31     43.09 o
   9   7   7        2.04      -12.16     26.19 o
  10   7   7     1086.52      889.01     34.67 o
  11   7   7       27.14      -41.47     73.23 o
  12   7   7      323.64      318.03     88.94 o
 -13   8   7        1.23      -23.95     86.07 o
 -12   8   7      152.15      157.90     70.52 o
 -11   8   7      297.52      242.20     42.97 o
 -10   8   7      661.65      655.24     53.70 o
  -9   8   7      238.05      324.80     57.44 o
  -8   8   7     1375.95     1317.85     69.69 o
  -7   8   7       11.37       -1.17     32.23 o
  -6   8   7       30.36       40.94     34.34 o
  -5   8   7      385.86      455.45     83.28 o
  -4   8   7     3266.31     3457.01    151.80 o
  -3   8   7      455.02      399.44     58.52 o
  -2   8   7     5321.81     5277.66     65.15 o
  -1   8   7      695.72      838.62     31.45 o
   0   8   7     3954.60     3674.29     49.95 o
   1   8   7     4445.22     4509.80     62.13 o
   2   8   7     1354.85     1265.68     51.63 o
   3   8   7      138.10      156.36     20.32 o
   4   8   7     1113.85     1083.49     41.60 o
   5   8   7       34.93       11.93     26.74 o
   6   8   7     1630.84     1636.07     78.07 o
   7   8   7       61.63       83.62     53.40 o
   8   8   7       10.90      126.72     77.21 o
   9   8   7       28.54       67.85     61.26 o
  10   8   7      164.30      134.97     67.71 o
  11   8   7       21.63       89.32     68.91 o
  12   8   7        0.22       64.48     81.33 o
 -13   9   7      490.40      823.29    183.25 o
 -12   9   7      714.78      556.32     84.26 o
 -11   9   7      520.65      473.85     92.28 o
 -10   9   7      393.05      588.93     67.14 o
  -9   9   7        1.39       30.03     36.63 o
  -8   9   7       12.05       -2.78     32.87 o
  -7   9   7        8.60        7.76     39.28 o
  -6   9   7      550.30      693.55     73.74 o
  -5   9   7        0.50       21.90     38.44 o
  -4   9   7      370.13      512.98     36.75 o
  -3   9   7       21.73        4.23     22.55 o
  -2   9   7       40.64       71.77     25.88 o
  -1   9   7      126.32      136.02     31.45 o
   0   9   7        1.64      -21.83     21.83 o
   1   9   7      304.14      334.84     27.01 o
   2   9   7     1222.92     1096.02     40.42 o
   3   9   7       94.93      121.79     26.67 o
   4   9   7      154.01      171.11     38.25 o
   5   9   7      225.80      175.48     34.60 o
   6   9   7      448.18      600.32     64.91 o
   7   9   7      592.04      651.14     70.23 o
   8   9   7     1255.42     1245.51    115.15 o
   9   9   7      544.21      677.87     88.18 o
  10   9   7      432.45      398.22     91.32 o
  11   9   7      166.54      124.75     86.52 o
 -13  10   7       28.77     -178.85    263.61 o
 -12  10   7      378.59      515.80    261.60 o
 -11  10   7        0.79      -16.49     31.31 o
 -10  10   7      125.29       21.29     57.90 o
  -9  10   7        2.78        2.04     53.78 o
  -8  10   7      767.69      835.90     58.48 o
  -7  10   7      982.86      945.14     87.57 o
  -6  10   7      272.40      169.83     47.39 o
  -5  10   7     3802.28     3884.15     94.77 o
  -4  10   7     1393.23     1355.55     38.13 o
  -3  10   7       22.77       26.77     26.84 o
  -2  10   7     1421.07     1283.72     42.13 o
  -1  10   7     3135.81     3044.14     57.48 o
   0  10   7     4698.28     4338.83     62.82 o
   1  10   7       83.42      196.61     40.81 o
   2  10   7     1234.45     1411.58     38.79 o
   3  10   7     1427.54     1323.02     56.04 o
   4  10   7      621.71      693.17     47.79 o
   5  10   7       66.30       83.02     45.21 o
   6  10   7       14.44        4.25     31.24 o
   7  10   7      106.21       94.16     64.68 o
   8  10   7      475.76      481.41     75.28 o
   9  10   7        0.83       21.98     70.43 o
  10  10   7       16.54       43.26     70.16 o
  11  10   7       23.37       83.97     96.37 o
 -12  11   7      353.76      410.39    158.71 o
 -11  11   7      534.97      515.70    149.69 o
 -10  11   7        3.10       35.85     51.18 o
  -9  11   7      642.01      671.20     72.22 o
  -8  11   7      152.00      163.79     39.50 o
  -7  11   7      438.96      579.83    181.23 o
  -6  11   7      681.82      725.14     76.84 o
  -5  11   7      638.19      713.25     37.79 o
  -4  11   7     1224.59     1316.97     48.22 o
  -3  11   7       58.31       51.19     27.57 o
  -2  11   7      890.75      940.29     55.89 o
  -1  11   7        2.56       17.63     26.45 o
   0  11   7     1049.96      972.69     42.66 o
   1  11   7      431.68      398.94     48.54 o
   2  11   7       62.99       70.29     18.34 o
   3  11   7       50.52       47.97     15.02 o
   4  11   7      300.42      248.57     36.33 o
   5  11   7      118.52      150.34     36.68 o
   6  11   7      579.21      586.75     75.28 o
   7  11   7      998.19      818.21     41.78 o
   8  11   7      364.12      450.21     40.70 o
   9  11   7      490.66      525.06    111.87 o
  10  11   7      278.28      354.19     86.56 o
  11  11   7      504.46      639.15    171.38 o
 -11  12   7       41.75       60.92    211.71 o
 -10  12   7        3.78       54.40    191.57 o
  -9  12   7      229.18      274.44     68.23 o
  -8  12   7      340.90      330.81     30.74 o
  -7  12   7     1695.76     1641.03     64.01 o
  -6  12   7      813.60      862.25     62.52 o
  -5  12   7     3786.63     3794.96     66.06 o
  -4  12   7      109.09      127.26     31.90 o
  -3  12   7      164.36      191.51     28.76 o
  -2  12   7      302.05      347.48     31.84 o
  -1  12   7     1063.66     1244.39     51.85 o
   0  12   7      555.91      646.88     54.59 o
   1  12   7     2568.10     2547.49     63.34 o
   2  12   7      452.46      448.02     25.97 o
   3  12   7      107.79      123.35     33.08 o
   4  12   7      484.17      469.52     48.95 o
   5  12   7      337.88      364.37     48.28 o
   6  12   7        2.30       39.73     30.20 o
   7  12   7       20.33       15.32     41.12 o
   8  12   7      153.63       99.86     47.03 o
   9  12   7        0.48      -77.15     77.15 o
  10  12   7       36.36       -7.32     82.68 o
 -10  13   7        0.41      -24.95    115.82 o
  -9  13   7      331.39      447.96    131.95 o
  -8  13   7        2.66       -3.50     22.34 o
  -7  13   7      401.83      393.31     78.41 o
  -6  13   7       57.73       52.93     36.94 o
  -5  13   7       18.44        5.14     27.31 o
  -4  13   7      697.90      769.51     40.90 o
  -3  13   7       14.36       34.02     27.05 o
  -2  13   7       19.83       26.20     27.89 o
  -1  13   7        0.40       -5.37     29.72 o
   0  13   7       89.15      111.84     31.23 o
   1  13   7        1.58       32.81     40.95 o
   2  13   7      969.85     1012.65     36.75 o
   3  13   7     1470.18     1369.78     75.61 o
   4  13   7      382.25      430.09     45.42 o
   5  13   7      129.14      196.57     40.41 o
   6  13   7       12.81       48.58     39.88 o
   7  13   7      275.17      344.02     57.75 o
   8  13   7       64.81       45.37     30.20 o
   9  13   7      419.14      360.70     90.19 o
  10  13   7        2.90       26.93    106.35 o
  -9  14   7        2.38      -17.32     74.29 o
  -8  14   7       33.75       50.38     72.86 o
  -7  14   7      563.93      529.33     50.94 o
  -6  14   7      144.87      191.91     34.02 o
  -5  14   7      862.40      959.19     41.18 o
  -4  14   7       31.44      -21.54     33.59 o
  -3  14   7     1747.89     1800.10     67.64 o
  -2  14   7       42.23       66.26     35.37 o
  -1  14   7      484.08      480.87     37.27 o
   0  14   7       52.01       45.84     33.96 o
   1  14   7      430.14      361.17     39.73 o
   2  14   7       29.23       17.25     18.14 o
   3  14   7     1625.87     1503.66     52.20 o
   4  14   7      244.38      173.43     45.85 o
   5  14   7      544.61      599.81     50.46 o
   6  14   7        0.01      -24.95     41.81 o
   7  14   7        9.15       65.76     39.53 o
   8  14   7        2.92       81.28    100.93 o
   9  14   7       12.42       21.09    103.32 o
 -10  15   7        2.04      299.18    131.25 o
  -9  15   7       35.75      318.41    125.74 o
  -8  15   7       82.44      117.26     89.13 o
  -7  15   7      140.43      110.17     34.35 o
  -6  15   7       16.24      -18.91     29.19 o
  -5  15   7      120.72      320.29     54.80 o
  -4  15   7       15.06       35.98     30.82 o
  -3  15   7       65.54      162.73     56.82 o
  -2  15   7      322.23      287.52     35.78 o
  -1  15   7        0.86       37.71     32.32 o
   0  15   7      129.46      103.90     32.74 o
   1  15   7      351.66      464.33     66.84 o
   2  15   7       18.74       21.67     28.63 o
   3  15   7      121.96       69.99     46.65 o
   4  15   7        4.39       34.90     38.25 o
   5  15   7      247.86      219.11     49.82 o
   6  15   7      305.83      283.03     89.01 o
   7  15   7       87.35      517.04    267.65 o
   8  15   7        0.51      -71.39     79.64 o
  -9  16   7        1.78     -124.34    124.34 o
  -8  16   7        2.45      -57.72    128.65 o
  -7  16   7      234.17      136.04    104.47 o
  -6  16   7        1.40       68.29     36.49 o
  -5  16   7       66.36       82.44     31.73 o
  -4  16   7      508.19      464.62     61.95 o
  -3  16   7      927.16      999.80     60.61 o
  -2  16   7      210.20      224.48     35.41 o
  -1  16   7     1457.40     1493.26     75.26 o
   0  16   7      100.16       79.89     50.66 o
   1  16   7      326.70      335.74     46.27 o
   2  16   7      217.28      173.25     23.55 o
   3  16   7      168.92      310.78     64.38 o
   4  16   7       34.06       41.31     55.08 o
   5  16   7      342.31      315.64    120.72 o
   6  16   7       23.03      -25.53    113.59 o
   7  16   7        3.12       24.88     84.82 o
   8  16   7       25.83       78.78     97.75 o
  -8  17   7       79.10      267.28     88.99 o
  -7  17   7       61.65       37.54     97.48 o
  -6  17   7       15.45       81.46     53.45 o
  -5  17   7       94.39       71.98     37.48 o
  -4  17   7        4.14      -13.28     33.79 o
  -3  17   7        0.07      -30.02     34.61 o
  -2  17   7        0.48      -10.29     35.50 o
  -1  17   7        3.20       71.18     36.79 o
   0  17   7       57.81       27.39     37.40 o
   1  17   7      159.31       77.38     49.46 o
   2  17   7        3.74       15.23     24.11 o
   3  17   7        2.91       75.93     49.55 o
   4  17   7       47.95       25.66     52.92 o
   5  17   7       42.83      114.96     74.54 o
   6  17   7       58.53      -81.15     88.77 o
   7  17   7      150.62      147.21     85.09 o
  -7  18   7       79.16      145.37     80.67 o
  -6  18   7       69.93      141.01    118.06 o
  -5  18   7        8.37      101.14     55.75 o
  -4  18   7      195.49      191.41     38.91 o
  -3  18   7       79.44      117.25     39.00 o
  -2  18   7      384.83      417.04     50.76 o
  -1  18   7      275.92      187.86     37.75 o
   0  18   7      944.31      962.94     82.69 o
   1  18   7      180.04      135.84     43.21 o
   2  18   7      190.90      389.35    109.51 o
   3  18   7       77.83       12.62    103.60 o
   4  18   7       85.41      -28.58     69.92 o
   5  18   7       22.88       64.68    154.58 o
   6  18   7       33.81       60.19     78.82 o
  -6  19   7       62.38       43.18     61.74 o
  -5  19   7        9.52      -60.02     90.52 o
  -4  19   7        0.33       39.82     41.06 o
  -3  19   7       28.19       27.59     36.14 o
  -2  19   7       14.68       14.17     33.43 o
  -1  19   7        2.54       37.63     37.88 o
   0  19   7      211.25      143.65     71.01 o
   1  19   7       17.24       99.21     97.15 o
   2  19   7        9.27      -35.61     89.07 o
   3  19   7       51.85       90.48     89.38 o
   4  19   7       41.08      -31.36    147.26 o
  -4  20   7      135.05      202.92    104.23 o
  -3  20   7       18.62       -3.72     32.54 o
  -2  20   7      318.38      376.32     45.90 o
  -1  20   7       34.20      103.50     45.89 o
   0  20   7      294.69      308.60    104.00 o
   1  20   7       13.04       25.15     94.48 o
   2  20   7      122.47      106.94     94.63 o
   3  20   7        0.53      228.14    208.50 o
 -14   0   8      281.64      349.45    100.94 o
 -12   0   8      650.19      678.75     80.81 o
 -10   0   8      862.54      777.19     91.32 o
  -8   0   8     9423.17     9233.12    183.95 o
  -6   0   8    29155.49    29404.90    495.02 o
  -4   0   8     1232.97     1671.03     68.76 o
  -2   0   8     1130.97     1176.31     76.00 o
   0   0   8    11247.19    11051.66    156.88 o
   2   0   8     1592.01     1579.96     44.06 o
   4   0   8      719.76      814.61     53.29 o
   6   0   8       52.40       47.53     59.36 o
   8   0   8       61.83       37.15     66.53 o
  10   0   8     1118.15      983.08     72.83 o
  12   0   8     1763.54     1823.70     97.70 o
 -14   1   8      312.05      284.83     69.97 o
 -13   1   8       17.16       46.93     65.36 o
 -12   1   8       10.18       65.65     49.00 o
 -11   1   8       13.42      -36.54     41.23 o
 -10   1   8       22.09       70.19     54.40 o
  -9   1   8      415.28      378.13     57.62 o
  -8   1   8      823.35      850.01     69.30 o
  -7   1   8       12.73       15.72     41.25 o
  -6   1   8     1948.41     2026.85     66.60 o
  -5   1   8      807.07     1146.70     52.22 o
  -4   1   8       11.85       -8.75     28.22 o
  -3   1   8     1763.53     1484.07     56.14 o
  -2   1   8      755.19      717.92     49.26 o
  -1   1   8     3503.56     3185.02     83.33 o
   0   1   8     6796.88     6343.09     80.54 o
   1   1   8     1258.61     1273.53     26.50 o
   2   1   8    13987.78    15502.01    165.32 o
   3   1   8      379.39      349.63     21.98 o
   4   1   8     7846.64     8714.83     98.02 o
   5   1   8      293.76      373.44     35.03 o
   6   1   8      624.55      575.91     54.33 o
   7   1   8        0.49       19.28     29.86 o
   8   1   8      474.74      565.05     37.64 o
   9   1   8        3.01      -25.90     30.69 o
  10   1   8      188.56      153.16     41.18 o
  11   1   8       44.81       11.64     39.15 o
  12   1   8      113.28       33.99     44.91 o
  13   1   8        2.43      -62.64     99.72 o
 -14   2   8      429.68      259.72     72.72 o
 -13   2   8      239.39      348.20     98.55 o
 -12   2   8      536.74      653.66     62.34 o
 -11   2   8       31.77       66.23     56.83 o
 -10   2   8     1695.32     1776.00     75.46 o
  -9   2   8     1273.06     1325.62     66.33 o
  -8   2   8      745.18      732.92     58.13 o
  -7   2   8     1256.39     1437.80     94.54 o
  -6   2   8    12563.06    12648.25    169.24 o
  -5   2   8      632.47      536.09     41.07 o
  -4   2   8     4470.89     4107.10     81.94 o
  -3   2   8       94.72      121.51     34.53 o
  -2   2   8     1828.01     1650.75     60.02 o
  -1   2   8     8211.34     8278.35    112.11 o
   0   2   8     2642.99     3067.95     53.28 o
   1   2   8     1793.33     1870.01     26.65 o
   2   2   8     1006.05     1084.12     30.67 o
   3   2   8     2490.49     2114.48     42.96 o
   4   2   8      988.00      982.54     45.44 o
   5   2   8      984.23      880.14     64.98 o
   6   2   8      112.01      135.53     36.43 o
   7   2   8      183.97      286.82     29.01 o
   8   2   8      328.21      348.74     39.54 o
   9   2   8      336.77      417.69     41.27 o
  10   2   8      335.90      278.86     39.59 o
  11   2   8      137.61      160.06     40.41 o
  12   2   8      837.31      950.41     64.78 o
 -14   3   8      135.39      122.94     59.70 o
 -13   3   8       61.94       58.39     52.57 o
 -12   3   8       18.95       -7.66     54.92 o
 -11   3   8       30.85      -30.84     57.27 o
 -10   3   8      547.28      577.33     49.37 o
  -9   3   8       91.82       56.85     38.54 o
  -8   3   8       29.87       58.19     44.44 o
  -7   3   8      671.86      931.69     71.37 o
  -6   3   8       22.24       33.11     37.03 o
  -5   3   8     3329.47     3634.10     78.77 o
  -4   3   8      520.25      621.13     49.37 o
  -3   3   8      822.22      787.35     42.38 o
  -2   3   8      970.23      749.48     38.16 o
  -1   3   8     2913.10     2875.68     59.19 o
   0   3   8     3404.97     3175.79     58.77 o
   1   3   8      431.93      575.52     33.12 o
   2   3   8    11921.17    12421.88    152.74 o
   3   3   8      230.62      218.46     23.77 o
   4   3   8     1128.55     1312.56     28.35 o
   5   3   8     2318.22     2041.53     85.81 o
   6   3   8     2709.52     2758.28     46.35 o
   7   3   8      127.23       79.30     36.10 o
   8   3   8      596.53      549.04     37.77 o
   9   3   8       96.60       67.20     37.27 o
  10   3   8       86.55       67.63     41.27 o
  11   3   8      288.59      285.39     47.22 o
  12   3   8      102.32       90.62     46.52 o
 -14   4   8      138.29      101.60     61.30 o
 -13   4   8      174.88      185.75     73.58 o
 -12   4   8      178.67      219.62     66.39 o
 -11   4   8       51.69        6.53     42.41 o
 -10   4   8     1189.29     1153.23     58.80 o
  -9   4   8     2068.14     2088.79     64.60 o
  -8   4   8       57.83       58.20     51.57 o
  -7   4   8     5371.30     5261.07    109.61 o
  -6   4   8     3189.68     3242.18     71.14 o
  -5   4   8      199.50      191.09     35.51 o
  -4   4   8     3178.14     3052.71     63.42 o
  -3   4   8     5215.04     5046.73     80.77 o
  -2   4   8     1396.40     1174.53     73.02 o
  -1   4   8     1169.64     1077.45     74.30 o
   0   4   8      339.29      354.27     36.98 o
   1   4   8     3233.52     3543.09     57.18 o
   2   4   8      745.80      882.85     60.39 o
   3   4   8       46.66       17.30     21.98 o
   4   4   8       27.57       17.97     18.10 o
   5   4   8     1393.72     1378.91     38.53 o
   6   4   8      475.35      498.07     49.03 o
   7   4   8      177.25      153.43     27.03 o
   8   4   8      188.43      218.52     36.23 o
   9   4   8      132.69      108.16     30.80 o
  10   4   8      313.55      415.14     77.34 o
  11   4   8      232.26      223.50     52.08 o
  12   4   8      136.08      171.25     47.37 o
 -14   5   8       46.09      -43.91     64.59 o
 -13   5   8       43.23       64.35     70.87 o
 -12   5   8       36.63      106.82     49.62 o
 -11   5   8        0.95      -22.75     52.36 o
 -10   5   8        0.96       84.83     48.76 o
  -9   5   8      335.95      312.97     47.91 o
  -8   5   8      235.58      308.06     49.40 o
  -7   5   8      380.39      461.06     45.40 o
  -6   5   8     1786.45     1649.02     61.34 o
  -5   5   8     7922.30     8104.09    119.06 o
  -4   5   8       19.48        2.66     30.02 o
  -3   5   8      365.01      237.13     34.46 o
  -2   5   8     1152.66      928.57     45.24 o
  -1   5   8     1969.67     2094.86     47.25 o
   0   5   8      973.18      861.28     47.57 o
   1   5   8     8963.24     8575.99     97.86 o
   2   5   8     1432.31     1565.01     57.37 o
   3   5   8     2127.58     2096.32     64.31 o
   4   5   8     1267.42     1307.75     41.65 o
   5   5   8     4065.97     3970.33     48.49 o
   6   5   8       12.64       23.02     32.77 o
   7   5   8     3166.08     3173.52     54.67 o
   8   5   8      400.42      349.71     43.89 o
   9   5   8      279.21      228.51     39.49 o
  10   5   8        0.83       84.28     56.57 o
  11   5   8       76.82       42.60     40.09 o
  12   5   8       29.35       76.58     75.38 o
 -14   6   8       25.66      -22.07     66.37 o
 -13   6   8      300.09      458.72    108.10 o
 -12   6   8       79.65      -18.37     47.74 o
 -11   6   8     1622.38     1534.87     68.76 o
 -10   6   8       11.92       31.40     40.09 o
  -9   6   8     2967.96     3098.64    100.77 o
  -8   6   8     1123.22     1117.52     67.43 o
  -7   6   8     3975.46     4278.46     85.17 o
  -6   6   8      174.43      238.20     37.37 o
  -5   6   8      347.54      342.52     42.19 o
  -4   6   8      372.90      357.70     37.35 o
  -3   6   8      103.70      184.53     63.16 o
  -2   6   8       76.01       33.51     41.19 o
  -1   6   8     3010.24     3000.52     44.59 o
   0   6   8     5035.63     4710.35     57.75 o
   1   6   8     1634.80     1573.66     45.92 o
   2   6   8       14.94        8.62     16.82 o
   3   6   8      381.98      407.29     57.72 o
   4   6   8      214.86      323.01     22.46 o
   5   6   8      369.07      345.36     30.33 o
   6   6   8     1048.56     1191.30     38.82 o
   7   6   8      970.04     1099.52     30.63 o
   8   6   8      165.61      156.94     31.39 o
   9   6   8       61.05       43.28     32.57 o
  10   6   8       14.68       20.34     25.27 o
  11   6   8       26.94       50.99     46.71 o
  12   6   8       15.74      136.89     90.75 o
 -13   7   8       17.76       12.72     61.08 o
 -12   7   8       78.91       51.46     61.64 o
 -11   7   8      199.36      130.83     40.02 o
 -10   7   8       22.09       45.45     43.44 o
  -9   7   8      569.79      620.02     49.98 o
  -8   7   8       83.72       94.03     35.55 o
  -7   7   8      140.26       52.27     37.71 o
  -6   7   8     1208.17     1100.50     60.59 o
  -5   7   8     1903.20     1812.48     57.28 o
  -4   7   8      432.43      664.49     49.87 o
  -3   7   8      618.55      549.55     42.69 o
  -2   7   8      605.92      620.55     61.41 o
  -1   7   8     3108.85     3473.95     50.38 o
   0   7   8      309.55      460.53     41.02 o
   1   7   8     2982.15     2976.18     49.19 o
   2   7   8       55.81      142.31     28.07 o
   3   7   8     8280.74     7744.40    125.08 o
   4   7   8        7.07       11.64     11.04 o
   5   7   8     3239.63     3368.26     50.06 o
   6   7   8       83.00       97.92     25.95 o
   7   7   8      750.01      740.19     33.45 o
   8   7   8        2.65        3.57     22.03 o
   9   7   8      489.94      424.85     23.95 o
  10   7   8      115.82       97.65     82.67 o
  11   7   8      103.02       84.32     87.99 o
  12   7   8       11.69       88.67     51.40 o
 -13   8   8      544.40      481.40     71.93 o
 -12   8   8        6.82       -3.65     49.18 o
 -11   8   8      490.58      512.22     47.47 o
 -10   8   8       26.88       12.44     47.11 o
  -9   8   8     2062.05     2094.72     61.82 o
  -8   8   8       69.31      126.92     41.31 o
  -7   8   8     1448.63     1384.11     71.11 o
  -6   8   8       49.13       10.98     29.89 o
  -5   8   8        7.18       -4.04     34.52 o
  -4   8   8      681.30      654.26     66.03 o
  -3   8   8     3063.60     3099.31     61.64 o
  -2   8   8     2608.74     2613.39     59.54 o
  -1   8   8     1921.79     1842.50     34.02 o
   0   8   8      709.80      742.04     39.72 o
   1   8   8      103.02       53.36     22.00 o
   2   8   8      678.02      747.12     35.81 o
   3   8   8       20.33       20.89     26.62 o
   4   8   8        3.50       15.51     10.24 o
   5   8   8       38.01       35.81     25.97 o
   6   8   8       55.69      -16.48     63.70 o
   7   8   8       77.55      153.48     73.00 o
   8   8   8      173.88      169.36     68.73 o
   9   8   8      560.30      782.20    140.80 o
  10   8   8      127.48      161.53     93.55 o
  11   8   8      122.77      216.62    126.12 o
 -13   9   8       39.82      105.10    147.99 o
 -12   9   8      249.50      158.15     45.32 o
 -11   9   8       58.70       26.71     41.00 o
 -10   9   8       18.38      -26.83     51.48 o
  -9   9   8      136.43       91.46     44.00 o
  -8   9   8       26.50       39.47     38.24 o
  -7   9   8       12.55       24.47     57.00 o
  -6   9   8       40.10        7.83     63.44 o
  -5   9   8       12.19       38.03     32.29 o
  -4   9   8     1088.81     1084.40    102.84 o
  -3   9   8     1916.18     1905.42     62.13 o
  -2   9   8     2034.03     2065.38     41.81 o
  -1   9   8     8104.97     7816.52     85.61 o
   0   9   8       13.64       25.44     21.10 o
   1   9   8      645.85      782.16     50.25 o
   2   9   8     1704.51     1739.69     39.15 o
   3   9   8     2339.09     2332.77     52.71 o
   4   9   8     2219.74     2060.26     86.30 o
   5   9   8       68.87       54.23     22.53 o
   6   9   8      185.17      155.36     43.46 o
   7   9   8     2414.37     2515.06    148.73 o
   8   9   8       45.16      205.46     89.71 o
   9   9   8      597.09      842.76    115.63 o
  10   9   8      352.49      281.43     85.48 o
  11   9   8       44.49      120.43     99.86 o
 -12  10   8      232.21      337.45    148.99 o
 -11  10   8      408.62      368.33     37.46 o
 -10  10   8       86.61      142.32     73.69 o
  -9  10   8      456.33      658.68     68.44 o
  -8  10   8        3.35       69.41     46.39 o
  -7  10   8      698.45      739.85     57.15 o
  -6  10   8       88.07      165.29     40.67 o
  -5  10   8     1336.56     1427.47     57.98 o
  -4  10   8      317.20      419.93     33.22 o
  -3  10   8       90.08      121.94     31.09 o
  -2  10   8      987.98     1053.06     38.19 o
  -1  10   8     1486.55     1391.55     40.81 o
   0  10   8     1167.01     1157.05     36.88 o
   1  10   8       66.71      104.58     36.06 o
   2  10   8       34.31       43.69     24.24 o
   3  10   8      418.78      372.20     66.76 o
   4  10   8      455.74      436.12     72.83 o
   5  10   8      114.41      172.43     34.74 o
   6  10   8      100.90       89.63     32.44 o
   7  10   8       40.00       16.68     36.19 o
   8  10   8      182.37      211.96     90.87 o
   9  10   8      274.83      125.38     95.21 o
  10  10   8      224.40      213.06    106.49 o
  11  10   8      189.65      196.73     93.10 o
 -12  11   8       86.83      125.64    147.08 o
 -11  11   8       17.94       55.01    196.48 o
 -10  11   8       80.21       70.80     70.31 o
  -9  11   8       75.25       67.23     69.96 o
  -8  11   8       42.82       71.67     54.71 o
  -7  11   8        4.81       16.37     35.60 o
  -6  11   8      371.11      264.93     74.95 o
  -5  11   8       97.32       85.91     31.72 o
  -4  11   8     2318.04     2217.62     53.78 o
  -3  11   8      836.79      890.24     44.81 o
  -2  11   8     1012.32     1074.56     47.89 o
  -1  11   8     1160.65     1115.46     39.98 o
   0  11   8     1292.45     1180.27     36.66 o
   1  11   8      879.13      845.32     38.54 o
   2  11   8     3567.70     3466.05     55.13 o
   3  11   8       51.26       55.93     21.10 o
   4  11   8     1662.32     1577.58     33.63 o
   5  11   8      555.06      566.98     65.17 o
   6  11   8       74.18       86.12     35.46 o
   7  11   8      375.31      413.90     44.18 o
   8  11   8      173.17      100.05     51.12 o
   9  11   8      191.10      165.64     87.50 o
  10  11   8      138.95      307.26     95.01 o
 -11  12   8       66.43     -126.64    131.55 o
 -10  12   8       44.82       14.74     96.88 o
  -9  12   8       20.30       -9.77     53.35 o
  -8  12   8      631.14      523.02    155.21 o
  -7  12   8      156.62      132.08     30.41 o
  -6  12   8     2090.84     1993.71     76.45 o
  -5  12   8        1.47        2.51     29.10 o
  -4  12   8     1659.21     1602.47     70.33 o
  -3  12   8      255.34      294.17     45.16 o
  -2  12   8       78.36      109.38     38.37 o
  -1  12   8     1179.38     1138.51     43.53 o
   0  12   8      330.90      385.12     61.90 o
   1  12   8        0.51       32.40     27.72 o
   2  12   8     1337.72     1331.02     36.03 o
   3  12   8      952.27      877.24     69.22 o
   4  12   8       54.29       62.43     51.67 o
   5  12   8       70.42       54.31     26.56 o
   6  12   8      194.30      296.18     36.78 o
   7  12   8       46.76        3.89     32.80 o
   8  12   8      149.46      180.95    105.80 o
   9  12   8       43.71       89.84     86.18 o
  10  12   8      144.41      164.17     83.67 o
 -10  13   8      164.55       50.70    116.73 o
  -9  13   8      215.04      197.25     55.81 o
  -8  13   8      131.61      106.00     38.01 o
  -7  13   8       16.16      -27.37     36.80 o
  -6  13   8      654.03      835.97     78.94 o
  -5  13   8       19.43      -26.53     35.08 o
  -4  13   8      720.90      650.95     39.22 o
  -3  13   8      160.84      206.03     35.41 o
  -2  13   8      678.11      739.22     38.76 o
  -1  13   8      203.52      224.94     41.80 o
   0  13   8      221.78      215.60     26.39 o
   1  13   8     1026.29     1000.90     63.67 o
   2  13   8     1814.19     1745.59     94.68 o
   3  13   8       96.95      119.16     28.71 o
   4  13   8     1845.97     1899.28    114.58 o
   5  13   8       41.01       58.75     30.73 o
   6  13   8      775.08      770.15     94.81 o
   7  13   8       13.40       38.78     31.30 o
   8  13   8      255.20      189.74     80.99 o
   9  13   8        1.30      -52.12     88.61 o
 -10  14   8       84.07       16.13    124.84 o
  -9  14   8       28.28      301.86    141.42 o
  -8  14   8      368.28      389.55     82.72 o
  -7  14   8       51.17       31.32     31.59 o
  -6  14   8     2127.31     1936.39     51.40 o
  -5  14   8       57.00       97.42     33.48 o
  -4  14   8      105.71      117.81     30.23 o
  -3  14   8       65.22       51.21     30.92 o
  -2  14   8      399.84      291.82     37.20 o
  -1  14   8      159.25      244.37     65.90 o
   0  14   8        6.24       -1.78     31.00 o
   1  14   8       65.33       47.04     33.69 o
   2  14   8      100.46      124.46     31.64 o
   3  14   8        1.60       98.55     81.97 o
   4  14   8        0.52      -35.09     35.09 o
   5  14   8      385.17      403.29     41.14 o
   6  14   8       92.45       78.86     42.14 o
   7  14   8       22.02      -28.40     79.49 o
   8  14   8      158.46      214.39    100.16 o
   9  14   8       14.72      136.35     87.78 o
 -10  15   8       23.71      202.49    130.35 o
  -9  15   8       19.75     -134.06    134.06 o
  -8  15   8       72.99       36.43    110.82 o
  -7  15   8       21.76       73.41     36.95 o
  -6  15   8      314.30      335.38     39.01 o
  -5  15   8        5.51      -14.82     35.31 o
  -4  15   8       86.62       57.45     30.11 o
  -3  15   8       19.32       26.63     33.73 o
  -2  15   8      538.34      657.62     49.79 o
  -1  15   8      614.73      553.73     53.54 o
   0  15   8     1045.13      981.96     68.07 o
   1  15   8       74.41      134.47     33.52 o
   2  15   8      392.80      373.65     74.43 o
   3  15   8        0.96      -64.56     64.56 o
   4  15   8      450.92      451.95     93.59 o
   5  15   8        1.12       16.72     20.95 o
   6  15   8      272.81      127.42     89.18 o
   7  15   8       62.23      146.57     81.08 o
   8  15   8      259.01      116.01    111.67 o
  -9  16   8       58.21     -110.11    126.64 o
  -8  16   8       40.36      169.88    112.46 o
  -7  16   8       19.88      -55.63     68.40 o
  -6  16   8       37.92       44.69     33.37 o
  -5  16   8       48.57       59.89     45.12 o
  -4  16   8     1316.11     1393.86     58.96 o
  -3  16   8      332.47      341.64     39.80 o
  -2  16   8      389.12      344.80     40.43 o
  -1  16   8      209.17      217.42     42.00 o
   0  16   8        2.26       35.19     42.58 o
   1  16   8      169.73      128.85     44.59 o
   2  16   8       75.45       59.84     19.60 o
   3  16   8       70.14       72.12     74.97 o
   4  16   8      127.74      -64.64     79.58 o
   5  16   8       35.45      119.38    113.92 o
   6  16   8       87.33       75.71     76.66 o
   7  16   8        2.74       -1.78     71.16 o
  -8  17   8       75.09      157.85    164.99 o
  -7  17   8       23.30      125.47    154.13 o
  -6  17   8       79.57      239.59    136.47 o
  -5  17   8       35.56       31.81     35.25 o
  -4  17   8       92.13       62.01     35.07 o
  -3  17   8      258.20      287.09     42.35 o
  -2  17   8      279.98      273.95     59.04 o
  -1  17   8      882.24      826.97     44.20 o
   0  17   8      908.92      826.87     76.32 o
   1  17   8      156.08      296.64    144.54 o
   2  17   8      190.61      269.57     39.67 o
   3  17   8        2.31        2.45    123.99 o
   4  17   8      101.93      114.62     73.56 o
   5  17   8      507.59      319.39    128.38 o
   6  17   8       10.15      199.71    102.94 o
  -7  18   8      106.83      271.91    104.48 o
  -6  18   8        2.11       85.14     88.99 o
  -5  18   8       10.86       43.13     33.87 o
  -4  18   8      177.95      166.35     39.68 o
  -3  18   8      298.53      399.63    112.51 o
  -2  18   8      186.72      248.31     35.20 o
  -1  18   8        9.00       -1.78     29.68 o
   0  18   8       10.65       47.30     38.46 o
   1  18   8       65.99       55.91     99.59 o
   2  18   8        0.03      188.46    108.61 o
   3  18   8        3.56       -0.90     61.95 o
   4  18   8       47.63       66.96     73.56 o
   5  18   8       97.91      126.16     97.97 o
  -6  19   8      120.39      197.58     61.50 o
  -5  19   8       96.15       48.29     57.86 o
  -4  19   8        7.55       53.06     44.56 o
  -3  19   8       73.26       81.79     51.97 o
  -2  19   8        1.07       30.11     38.85 o
  -1  19   8      493.82      466.37     59.97 o
   0  19   8       14.04       27.71     38.31 o
   1  19   8      131.89      209.22     84.42 o
   2  19   8       32.93       58.10    102.65 o
   3  19   8       67.72      187.25     95.00 o
   4  19   8       11.96      173.74     97.93 o
  -4  20   8        5.17      108.26     69.14 o
  -3  20   8       73.36       81.88     35.78 o
  -2  20   8        0.26       30.38     41.13 o
  -1  20   8      149.02      174.58     73.05 o
   0  20   8        8.43      -48.09    156.00 o
   1  20   8       11.02      -58.85    104.24 o
   2  20   8        7.82      -14.41     81.62 o
 -13   0   9      344.81      287.26     93.01 o
 -11   0   9     1261.64     1250.29    107.92 o
  -9   0   9     1940.58     1873.82    111.83 o
  -7   0   9       23.94      -51.08     51.72 o
  -5   0   9      141.06      109.59     46.83 o
  -3   0   9     1166.67      850.15     72.79 o
  -1   0   9        5.33      -26.87     83.41 o
   1   0   9    55715.69    55452.00    900.01 o
   3   0   9     2799.27     2466.79    102.00 o
   5   0   9     4822.29     5189.39    132.39 o
   7   0   9       69.24      120.86     48.35 o
   9   0   9      876.70      837.66     77.92 o
  11   0   9      976.35     1029.36     95.64 o
 -14   1   9       64.64       83.00     53.66 o
 -13   1   9      145.38      138.42     56.46 o
 -12   1   9        5.79        3.05     47.27 o
 -11   1   9      877.52      810.11     62.49 o
 -10   1   9       74.88       76.70     64.37 o
  -9   1   9     2413.56     2519.30     82.72 o
  -8   1   9      189.13      129.43     41.23 o
  -7   1   9     3572.74     3954.12    105.73 o
  -6   1   9     1868.74     1893.29     67.10 o
  -5   1   9       57.93      213.37     38.52 o
  -4   1   9        3.07       16.20     30.26 o
  -3   1   9     3948.61     4019.21     92.61 o
  -2   1   9      509.57      278.04     34.84 o
  -1   1   9       13.65       11.92     34.80 o
   0   1   9     6489.82     7643.98     80.21 o
   1   1   9    11533.72    11792.17    136.14 o
   2   1   9      874.36      843.01     34.65 o
   3   1   9     4594.60     4621.18     64.18 o
   4   1   9      944.88      914.42     36.95 o
   5   1   9     2377.58     2400.39     94.91 o
   6   1   9     1253.18     1360.03     39.93 o
   7   1   9      365.65      449.61     42.35 o
   8   1   9       16.43       34.51     31.05 o
   9   1   9       39.05       42.59     35.21 o
  10   1   9       23.56       29.96     37.88 o
  11   1   9      160.81      106.87     43.60 o
  12   1   9       56.79       51.18     51.33 o
 -14   2   9      213.99      216.79     57.38 o
 -13   2   9       16.73       21.81     64.05 o
 -12   2   9      265.18      242.43     57.79 o
 -11   2   9      760.68      918.89    147.98 o
 -10   2   9        0.87       42.58     44.50 o
  -9   2   9      323.21      393.11     58.73 o
  -8   2   9      782.54      889.36     62.13 o
  -7   2   9      176.80      243.99     55.67 o
  -6   2   9     3075.25     3554.45     76.48 o
  -5   2   9      368.44      493.19     48.04 o
  -4   2   9      447.38      455.81     42.71 o
  -3   2   9     1278.81     1197.77     48.78 o
  -2   2   9     1889.74     1949.37     50.46 o
  -1   2   9      291.15      352.01     42.29 o
   0   2   9     1102.21     1558.20     61.61 o
   1   2   9     7178.02     7970.18     73.78 o
   2   2   9     2458.91     2864.42     53.51 o
   3   2   9      680.76      635.92     29.67 o
   4   2   9      102.83      108.68     24.61 o
   5   2   9     3291.70     3397.93     58.13 o
   6   2   9      522.39      507.09     56.91 o
   7   2   9      201.63      262.88     43.79 o
   8   2   9      146.04      180.89     37.45 o
   9   2   9     1041.98     1234.06     56.71 o
  10   2   9       39.67      -11.21     40.77 o
  11   2   9      713.63      689.81     82.27 o
  12   2   9       50.48      -33.01     46.15 o
 -14   3   9      187.34      138.06     72.27 o
 -13   3   9       15.45      -21.35     46.19 o
 -12   3   9      244.01      235.58     51.78 o
 -11   3   9      267.37      323.72     49.29 o
 -10   3   9      416.56      431.27     59.47 o
  -9   3   9     2246.30     2138.28     95.59 o
  -8   3   9       59.43       82.40     39.21 o
  -7   3   9     2961.31     3203.77     78.37 o
  -6   3   9     1211.58     1334.26     50.25 o
  -5   3   9      309.92      258.21     40.29 o
  -4   3   9     1031.41     1073.67     47.91 o
  -3   3   9     8159.61     7798.92    115.01 o
  -2   3   9      177.16      193.72     32.39 o
  -1   3   9      331.90      239.75     34.78 o
   0   3   9    25695.85    25590.91    275.84 o
   1   3   9     7681.24     7513.46     82.22 o
   2   3   9     5814.77     6035.81     82.66 o
   3   3   9      246.74      214.59     39.12 o
   4   3   9      455.34      511.34     26.25 o
   5   3   9     2416.94     2378.57     57.22 o
   6   3   9      651.16      720.69     69.68 o
   7   3   9      298.61      348.40     61.88 o
   8   3   9      489.54      511.14     46.87 o
   9   3   9       17.54       15.76     35.22 o
  10   3   9        1.19       22.42     48.53 o
  11   3   9      216.47       66.73     57.49 o
  12   3   9      128.36      109.64     45.54 o
 -14   4   9      316.92      154.31     71.86 o
 -13   4   9      142.61      239.03     52.90 o
 -12   4   9      153.02      139.43     50.37 o
 -11   4   9      550.30      486.72     91.16 o
 -10   4   9      805.97      742.08     59.49 o
  -9   4   9       35.29       40.78     43.47 o
  -8   4   9        1.38       37.43     38.37 o
  -7   4   9       78.43       55.70     47.60 o
  -6   4   9       11.00        3.49     34.21 o
  -5   4   9     1819.08     2017.16     84.89 o
  -4   4   9       74.14      138.21     57.35 o
  -3   4   9      116.73      117.58     31.27 o
  -2   4   9     1046.42     1280.30     47.57 o
  -1   4   9     5898.71     6149.44     95.96 o
   0   4   9     1362.60     1516.89     82.84 o
   1   4   9        7.57       14.32     20.79 o
   2   4   9     6555.88     5924.66     89.37 o
   3   4   9     2608.55     2579.29     59.52 o
   4   4   9     1828.69     2092.43     38.27 o
   5   4   9     2332.31     2303.88     52.06 o
   6   4   9     1934.79     1923.23     41.35 o
   7   4   9       43.95       35.49     27.42 o
   8   4   9     1111.19     1125.15     54.72 o
   9   4   9      127.09      101.92     46.62 o
  10   4   9      130.09      153.92     38.06 o
  11   4   9      205.08      254.79     64.29 o
  12   4   9       57.17       27.12     52.24 o
 -14   5   9      143.76       98.10     51.81 o
 -13   5   9       12.20       15.34     46.93 o
 -12   5   9       39.68      -12.51     62.85 o
 -11   5   9       44.05       44.89     46.93 o
 -10   5   9     1385.12     1309.72     73.35 o
  -9   5   9     1568.94     1487.99     71.16 o
  -8   5   9     1307.11     1356.05     55.74 o
  -7   5   9      283.29      377.75     47.43 o
  -6   5   9     7791.99     7541.04    116.39 o
  -5   5   9        8.14       -9.31     34.77 o
  -4   5   9     1488.35     1321.94     51.24 o
  -3   5   9      628.16      596.71     61.58 o
  -2   5   9      261.05      116.40     34.27 o
  -1   5   9     1817.39     1789.75     51.00 o
   0   5   9     2591.82     2339.81     48.74 o
   1   5   9     6709.26     6312.23     71.56 o
   2   5   9      490.99      528.82     26.36 o
   3   5   9      154.28      127.95     32.08 o
   4   5   9     1149.17     1050.86     37.44 o
   5   5   9      725.30      744.24     46.71 o
   6   5   9      113.81       68.22     37.29 o
   7   5   9       31.80       35.64     20.48 o
   8   5   9      103.87      123.88     26.80 o
   9   5   9       31.38        6.15     24.46 o
  10   5   9        0.52      -28.05     33.88 o
  11   5   9       92.43       26.69     24.54 o
  12   5   9       28.80       65.34     64.24 o
 -14   6   9      349.80      328.77     82.91 o
 -13   6   9       68.17       26.80     56.39 o
 -12   6   9      320.39      420.57     59.55 o
 -11   6   9       38.46       40.38     40.88 o
 -10   6   9      595.94      610.46     70.64 o
  -9   6   9        1.89       52.36     56.76 o
  -8   6   9     1343.27     1264.21     63.65 o
  -7   6   9      905.31      871.77     52.18 o
  -6   6   9        4.15       96.78     46.58 o
  -5   6   9      710.92      676.96     54.65 o
  -4   6   9      119.28       69.75     37.45 o
  -3   6   9     2000.37     2318.92     71.28 o
  -2   6   9     5857.49     5563.84     94.51 o
  -1   6   9     1051.51     1339.78     81.59 o
   0   6   9     1405.09     1988.92     35.96 o
   1   6   9      657.06      664.14     42.68 o
   2   6   9     1273.99     1373.96     45.06 o
   3   6   9      111.43      122.22     30.96 o
   4   6   9     3256.16     3191.82     57.10 o
   5   6   9      222.56      210.78     18.62 o
   6   6   9     3701.47     3439.72     64.40 o
   7   6   9       28.46       19.68     20.45 o
   8   6   9      885.63      946.06     71.21 o
   9   6   9       70.13       73.88     26.11 o
  10   6   9      890.92      895.96     44.38 o
  11   6   9        0.21      -42.55     42.55 o
  12   6   9      112.76       75.64     60.16 o
 -13   7   9       36.21       59.13     43.46 o
 -12   7   9      195.76      201.78     53.63 o
 -11   7   9      182.63      216.17     49.43 o
 -10   7   9     1205.20     1204.81     64.74 o
  -9   7   9      551.94      613.60     60.48 o
  -8   7   9     3855.12     3989.52     88.72 o
  -7   7   9       15.66      -30.92     35.99 o
  -6   7   9     2343.11     2495.63     70.81 o
  -5   7   9      237.76      387.62     40.38 o
  -4   7   9     2534.80     2232.51     72.93 o
  -3   7   9     1218.32     1275.87    146.87 o
  -2   7   9     1891.12     1776.63     54.38 o
  -1   7   9       55.41       99.91     24.40 o
   0   7   9     1719.80     1825.79     35.20 o
   1   7   9     1309.52     1210.56     49.48 o
   2   7   9     1401.85     1498.52     49.88 o
   3   7   9     1684.24     1515.91     61.20 o
   4   7   9     1758.93     1630.05     43.62 o
   5   7   9       15.81       10.81     14.65 o
   6   7   9        1.86       11.26     17.79 o
   7   7   9       98.24       89.50     18.64 o
   8   7   9      314.80      320.49     37.60 o
   9   7   9        0.01      -19.94     20.60 o
  10   7   9       45.74       -0.72     45.55 o
  11   7   9       35.85       12.47     37.85 o
 -13   8   9       21.95       33.52     44.96 o
 -12   8   9      602.28      454.53     63.67 o
 -11   8   9      457.20      463.48     49.65 o
 -10   8   9      335.29      458.79    134.89 o
  -9   8   9      278.85      260.17     40.66 o
  -8   8   9       33.66       64.44     40.22 o
  -7   8   9       14.48      -18.22     38.04 o
  -6   8   9      774.42      723.88     49.98 o
  -5   8   9     2364.62     2472.53    126.88 o
  -4   8   9        6.25      -20.03     42.58 o
  -3   8   9     2164.80     2539.07     71.88 o
  -2   8   9     2790.64     2852.81     53.55 o
  -1   8   9     1311.57     1185.49     39.75 o
   0   8   9        7.71       18.06     20.71 o
   1   8   9     1084.85     1181.42     57.45 o
   2   8   9     1725.08     1733.66     57.25 o
   3   8   9       35.25       46.92     34.41 o
   4   8   9      800.10      814.75     33.59 o
   5   8   9       55.55       42.15     19.97 o
   6   8   9      376.51      367.36     17.60 o
   7   8   9      253.48      211.22     61.60 o
   8   8   9     1153.51     1129.10    111.82 o
   9   8   9      315.15      299.71     57.05 o
  10   8   9      476.56      428.05    100.25 o
  11   8   9        1.58      -63.28     70.23 o
 -13   9   9       41.86       39.45    100.07 o
 -12   9   9      326.71      307.51     65.87 o
 -11   9   9       27.71        7.87     40.13 o
 -10   9   9     1134.89     1109.99     66.12 o
  -9   9   9      698.70      700.22     79.54 o
  -8   9   9      223.96      213.58     37.67 o
  -7   9   9      900.19      837.85     58.15 o
  -6   9   9      154.25      122.34     46.33 o
  -5   9   9      438.67      382.39     46.64 o
  -4   9   9     3033.97     3070.53     71.38 o
  -3   9   9      983.37      966.24     45.94 o
  -2   9   9     3701.68     3674.28     83.69 o
  -1   9   9     3455.68     3549.95     53.53 o
   0   9   9     3955.91     3899.15     77.93 o
   1   9   9     1112.41     1108.57     44.55 o
   2   9   9      614.45      620.59     38.40 o
   3   9   9       81.11       96.74     31.95 o
   4   9   9     1146.60     1136.15     27.07 o
   5   9   9        3.18        5.40     40.86 o
   6   9   9        1.20       31.75     36.24 o
   7   9   9      115.34       29.05     22.00 o
   8   9   9        0.32       45.14    121.30 o
   9   9   9       21.59        1.89     67.09 o
  10   9   9       52.54       36.36     90.04 o
  11   9   9        5.65      -36.78     81.94 o
 -12  10   9      171.77      206.60    145.98 o
 -11  10   9      376.95      284.81     50.25 o
 -10  10   9        9.69       83.45     47.87 o
  -9  10   9      106.95      138.76     54.04 o
  -8  10   9       27.40       87.68     39.70 o
  -7  10   9       14.79        2.30     33.98 o
  -6  10   9       16.03       48.60     38.35 o
  -5  10   9       87.53       97.01     37.21 o
  -4  10   9     1519.23     1625.34     57.90 o
  -3  10   9      132.88       91.15     30.97 o
  -2  10   9      371.39      421.89     31.76 o
  -1  10   9       37.52       22.12     20.82 o
   0  10   9      240.21      188.91     34.40 o
   1  10   9      532.20      617.33     34.36 o
   2  10   9      920.00      933.01     43.10 o
   3  10   9        2.99      -12.76     27.00 o
   4  10   9      768.59      842.50     74.89 o
   5  10   9      721.34      640.13    137.79 o
   6  10   9      151.23      121.93     19.35 o
   7  10   9      316.30      291.95     96.61 o
   8  10   9      569.93      507.90     33.96 o
   9  10   9      928.67      957.05     91.39 o
  10  10   9      359.27      312.19     94.82 o
 -12  11   9      333.85      328.73    270.62 o
 -11  11   9      138.16       32.56    199.28 o
 -10  11   9      165.54      121.17     67.90 o
  -9  11   9      342.67      317.07     63.19 o
  -8  11   9      437.26      324.36     61.99 o
  -7  11   9     2247.97     2077.70     81.34 o
  -6  11   9        3.93       -3.02     40.07 o
  -5  11   9      139.35      100.59     36.15 o
  -4  11   9     1647.91     1749.19     83.43 o
  -3  11   9     1606.22     1775.15     47.31 o
  -2  11   9     1528.55     1404.26     38.38 o
  -1  11   9      368.83      378.50     27.05 o
   0  11   9      238.07      323.65     31.39 o
   1  11   9      558.12      612.71     38.89 o
   2  11   9      894.19      962.04     44.67 o
   3  11   9      146.89      149.28     21.65 o
   4  11   9        0.68      -26.13     68.66 o
   5  11   9      446.45      388.82     66.05 o
   6  11   9       50.67        1.29     36.32 o
   7  11   9       23.49       28.29     46.00 o
   8  11   9        3.52      -33.45     89.03 o
   9  11   9       86.69      155.72     77.02 o
  10  11   9       56.51       85.67     77.40 o
 -11  12   9      427.02      434.35    305.44 o
 -10  12   9       57.12       21.62     48.28 o
  -9  12   9       81.53       81.63     55.47 o
  -8  12   9       89.00       13.52     47.23 o
  -7  12   9      237.22      243.91     40.46 o
  -6  12   9        2.59        7.32     27.65 o
  -5  12   9       17.99       32.38     28.77 o
  -4  12   9       78.47      179.80     36.21 o
  -3  12   9      381.10      364.53     39.27 o
  -2  12   9      139.77      134.37     29.90 o
  -1  12   9       61.56        7.15     31.58 o
   0  12   9     1526.30     1569.17     42.03 o
   1  12   9      387.60      453.40     44.33 o
   2  12   9      109.15      163.74     25.90 o
   3  12   9      948.78      837.73     41.44 o
   4  12   9        0.72       21.94     53.71 o
   5  12   9      937.40     1001.17    128.81 o
   6  12   9      114.98      165.83     78.72 o
   7  12   9      740.00      828.23     87.98 o
   8  12   9      207.02      295.11    131.36 o
   9  12   9      836.90      906.81    121.44 o
  10  12   9       24.31        0.84     83.45 o
 -10  13   9       12.01      107.18     84.38 o
  -9  13   9      304.28      227.65     37.33 o
  -8  13   9        0.20      -41.56     47.73 o
  -7  13   9      721.88      781.50     51.39 o
  -6  13   9       21.33       67.54     33.95 o
  -5  13   9     3290.32     3310.25     69.65 o
  -4  13   9       73.03       51.92     32.04 o
  -3  13   9     2896.82     2911.90     57.64 o
  -2  13   9        7.87      -33.66     33.66 o
  -1  13   9      227.05      277.79     35.54 o
   0  13   9      858.02      798.28     34.22 o
   1  13   9      784.79      814.99     48.60 o
   2  13   9      318.51      323.91     27.38 o
   3  13   9      998.87     1113.48     83.97 o
   4  13   9       67.51      102.92     72.12 o
   5  13   9       67.51       77.00     70.77 o
   6  13   9       68.03      141.12     81.17 o
   7  13   9       52.96      -47.77     80.13 o
   8  13   9        0.02      -78.64     78.64 o
   9  13   9       50.18      104.73     92.56 o
 -10  14   9       29.29      258.20    105.80 o
  -9  14   9      128.55       61.76     74.64 o
  -8  14   9       17.21       66.73     42.87 o
  -7  14   9       26.07       -6.27     42.81 o
  -6  14   9      186.39      243.54     47.14 o
  -5  14   9        9.28       63.15     30.64 o
  -4  14   9       28.30       39.84     34.25 o
  -3  14   9      110.31      219.50     65.39 o
  -2  14   9      428.99      432.83     55.87 o
  -1  14   9        2.75        5.20     30.03 o
   0  14   9       30.03       31.73     26.76 o
   1  14   9      556.77      546.43     84.58 o
   2  14   9       66.28       65.17     32.11 o
   3  14   9      467.30      349.46     85.72 o
   4  14   9      115.95      280.04     79.75 o
   5  14   9      249.95      290.13     75.89 o
   6  14   9       23.87       81.38     88.97 o
   7  14   9      731.23      829.49    193.17 o
   8  14   9        2.28      -86.52     89.79 o
 -10  15   9      110.95      149.58     83.26 o
  -9  15   9       53.83      143.55    112.37 o
  -8  15   9       99.02      199.13     69.70 o
  -7  15   9      331.34      329.53     39.90 o
  -6  15   9      125.67      120.69     35.61 o
  -5  15   9      972.72      999.58     69.78 o
  -4  15   9       94.10       53.01     34.81 o
  -3  15   9      986.57     1061.54     44.25 o
  -2  15   9       45.04       54.37     32.47 o
  -1  15   9     1007.38      842.94     46.09 o
   0  15   9      171.28      187.34     39.81 o
   1  15   9       44.37       -8.39     30.42 o
   2  15   9       55.26       16.88     28.79 o
   3  15   9      341.61      520.12    116.31 o
   4  15   9      168.86      -43.87    120.13 o
   5  15   9      204.03      483.50     99.71 o
   6  15   9        7.68      -45.54    111.34 o
   7  15   9        4.18       78.53     96.99 o
   8  15   9       52.92        3.51     77.64 o
  -9  16   9       54.60        1.05     79.40 o
  -8  16   9        1.36      -39.62    180.55 o
  -7  16   9       11.86      180.61     74.70 o
  -6  16   9        1.24        7.94     27.85 o
  -5  16   9        6.16      -17.33     30.76 o
  -4  16   9      145.19      111.51     36.53 o
  -3  16   9       78.10       68.18     41.37 o
  -2  16   9       94.44       89.49     33.88 o
  -1  16   9      306.30      248.86     43.20 o
   0  16   9       78.46       59.33     38.50 o
   1  16   9      145.51       96.83     42.19 o
   2  16   9      108.03      166.31     71.59 o
   3  16   9      190.18       70.49    140.67 o
   4  16   9      143.49      130.41     82.78 o
   5  16   9      258.32      192.58    117.96 o
   6  16   9      125.36      158.32    123.73 o
   7  16   9      229.77      225.37    135.54 o
  -8  17   9       40.99      199.28     90.24 o
  -7  17   9       58.27      195.57    140.47 o
  -6  17   9      244.57      270.08     76.01 o
  -5  17   9      262.13      263.63     42.31 o
  -4  17   9      144.93      249.77     43.37 o
  -3  17   9      408.94      497.77     54.38 o
  -2  17   9      308.45      332.70     44.54 o
  -1  17   9      266.36      230.46     49.98 o
   0  17   9      511.32      532.27     44.32 o
   1  17   9      239.87      223.89     56.44 o
   2  17   9       45.59       49.97     76.68 o
   3  17   9       41.91       11.14     72.36 o
   4  17   9       19.93      -17.73     70.26 o
   5  17   9        0.33       18.69    111.92 o
   6  17   9       45.17       24.36     97.25 o
  -7  18   9       84.99      143.12     90.79 o
  -6  18   9        0.47      135.59    135.02 o
  -5  18   9       46.07       24.99     31.14 o
  -4  18   9        0.00      -33.07     33.07 o
  -3  18   9        3.11      -31.93     33.90 o
  -2  18   9      140.91      173.92     48.47 o
  -1  18   9       15.39       19.40     32.46 o
   0  18   9      135.68       96.04     59.22 o
   1  18   9       16.66        4.19     47.47 o
   2  18   9       64.93      183.15    191.97 o
   3  18   9       52.80      107.14     75.39 o
   4  18   9       97.56      260.73    269.02 o
   5  18   9      123.86      204.36    106.47 o
  -5  19   9       10.47       11.55     68.81 o
  -4  19   9      146.03       84.67     40.21 o
  -3  19   9       45.08       -2.29     36.05 o
  -2  19   9      228.45      166.42     40.94 o
  -1  19   9       47.76       29.63     53.11 o
   0  19   9      149.89      207.45    104.23 o
   1  19   9        1.81       22.18    122.59 o
   2  19   9       51.07      357.19    124.44 o
   3  19   9       23.20      201.29    216.52 o
  -3  20   9        0.28       13.22     40.57 o
  -2  20   9       21.82       18.38     34.04 o
  -1  20   9        1.82       63.29     39.25 o
   0  20   9      168.57      170.31     74.46 o
   1  20   9       46.40       85.87     85.77 o
 -14   0  10       12.38      -65.82     93.49 o
 -12   0  10        0.04      -68.81     68.81 o
 -10   0  10      669.49      646.24     76.70 o
  -8   0  10     2642.81     2469.56    134.11 o
  -6   0  10     2773.67     2655.81    111.21 o
  -4   0  10      333.11      309.86     64.00 o
  -2   0  10     1246.48      817.33     72.14 o
   0   0  10    15553.90    16223.40    210.18 o
   2   0  10     3750.73     4312.07     65.78 o
   4   0  10     1902.48     1563.33     79.80 o
   6   0  10      454.49      414.78     74.23 o
   8   0  10      663.40      732.36     72.50 o
  10   0  10      373.17      288.87     70.44 o
  12   0  10        1.57       44.44     72.64 o
 -14   1  10      771.98      719.08     94.81 o
 -13   1  10       42.21       26.71     68.87 o
 -12   1  10     1741.70     1837.59    116.84 o
 -11   1  10      273.24      266.45     51.29 o
 -10   1  10     2735.95     2649.23     76.77 o
  -9   1  10       11.47       14.51     55.35 o
  -8   1  10     2819.01     2807.03     98.55 o
  -7   1  10     1383.49     1593.98     79.71 o
  -6   1  10     6219.57     5798.96    126.26 o
  -5   1  10     1158.68     1304.54     60.34 o
  -4   1  10       29.55       88.83     37.03 o
  -3   1  10     2391.01     2338.47     57.77 o
  -2   1  10       10.11       77.64     34.42 o
  -1   1  10     3463.53     3659.05     65.66 o
   0   1  10      279.67      421.14     51.16 o
   1   1  10      106.57      138.44     22.41 o
   2   1  10      192.55      188.34     35.61 o
   3   1  10      214.34      108.89     19.95 o
   4   1  10      506.61      598.29     54.88 o
   5   1  10       59.36      100.40     26.37 o
   6   1  10      485.63      477.78     35.45 o
   7   1  10        8.16      197.08     90.76 o
   8   1  10     1128.54     1170.91     47.35 o
   9   1  10       57.55       44.16     40.17 o
  10   1  10      486.41      567.84     49.88 o
  11   1  10       17.43      -18.80     40.49 o
  12   1  10      751.40      754.63     79.86 o
 -14   2  10       21.25       30.80     51.13 o
 -13   2  10       12.99       71.37     58.95 o
 -12   2  10        0.07       -3.97     49.63 o
 -11   2  10      127.32       63.53     55.53 o
 -10   2  10       11.72       21.42     45.08 o
  -9   2  10        7.34      -13.93     41.39 o
  -8   2  10      729.52      765.11     58.29 o
  -7   2  10       21.61       69.65     39.02 o
  -6   2  10      941.01     1028.34     60.14 o
  -5   2  10      965.98      895.02     94.88 o
  -4   2  10       63.51       93.45     40.82 o
  -3   2  10     2157.82     2202.01     60.83 o
  -2   2  10       90.38      144.61     36.27 o
  -1   2  10      367.83      464.55     37.13 o
   0   2  10    45763.40    48169.70    480.20 o
   1   2  10     6443.91     5996.55     65.85 o
   2   2  10      830.51      836.48     26.48 o
   3   2  10     2205.11     2299.53     38.82 o
   4   2  10     1952.44     2047.29     37.82 o
   5   2  10       12.13       36.71     20.54 o
   6   2  10      552.39      570.25     42.62 o
   7   2  10       78.23       98.73     36.31 o
   8   2  10      638.77      658.56     47.62 o
   9   2  10       68.96      -12.14     35.60 o
  10   2  10      113.76      151.13     43.79 o
  11   2  10       92.47       90.26     40.23 o
  12   2  10       64.33      118.31     43.87 o
 -14   3  10      264.37      252.40     65.34 o
 -13   3  10      177.13      141.14     63.96 o
 -12   3  10      589.04      583.11     78.51 o
 -11   3  10      318.14      342.71     57.39 o
 -10   3  10      729.49      790.17     66.12 o
  -9   3  10     2232.41     2268.28     70.86 o
  -8   3  10      196.96      215.00     73.95 o
  -7   3  10     1743.98     1653.12     68.73 o
  -6   3  10     2012.35     1927.87     71.70 o
  -5   3  10       15.88       -1.64     42.98 o
  -4   3  10     1097.90     1107.17     85.35 o
  -3   3  10      332.96      323.79     36.00 o
  -2   3  10     1308.73     1153.36     48.76 o
  -1   3  10     3691.07     3994.10     70.68 o
   0   3  10     3649.67     4114.97     75.35 o
   1   3  10     3098.14     3321.33     75.12 o
   2   3  10       19.35       50.41     26.62 o
   3   3  10       16.90       23.49     12.98 o
   4   3  10     2018.74     2185.62     38.90 o
   5   3  10      167.68      150.80     29.75 o
   6   3  10       30.17       35.72     29.63 o
   7   3  10      389.61      383.34     30.05 o
   8   3  10      432.10      495.68     53.56 o
   9   3  10      323.73      436.94     63.59 o
  10   3  10      213.59      220.43     51.86 o
  11   3  10      415.01      414.27     67.61 o
  12   3  10      196.15      153.20     48.59 o
 -14   4  10       10.43      219.46    124.94 o
 -13   4  10        0.08       13.04     56.72 o
 -12   4  10        0.05      -50.85     52.43 o
 -11   4  10       61.93       77.36     49.14 o
 -10   4  10      161.18      237.22     56.68 o
  -9   4  10      835.14      940.49     60.87 o
  -8   4  10        3.34       35.74     69.98 o
  -7   4  10      676.04      721.27     48.77 o
  -6   4  10      819.13      798.72     57.29 o
  -5   4  10     1006.42     1142.73     60.26 o
  -4   4  10      954.84      791.75     51.94 o
  -3   4  10     1285.86     1342.37     50.83 o
  -2   4  10     1278.87     1137.50     43.67 o
  -1   4  10     5752.55     5862.92     94.40 o
   0   4  10     6392.20     6463.23     86.31 o
   1   4  10       87.78       75.66     24.39 o
   2   4  10     2834.75     3034.07     61.73 o
   3   4  10     1697.84     1555.56     55.08 o
   4   4  10       74.30      100.89     23.83 o
   5   4  10     1609.42     1592.62     37.34 o
   6   4  10     1250.38     1191.89     40.00 o
   7   4  10      848.77      899.53     40.68 o
   8   4  10       21.46      -11.27     32.45 o
   9   4  10        1.64      -25.90     53.65 o
  10   4  10      211.43      123.01     61.33 o
  11   4  10      274.18      190.60     40.75 o
  12   4  10       13.68       77.19     62.34 o
 -14   5  10       98.22      133.90     57.81 o
 -13   5  10      105.02      104.12     50.29 o
 -12   5  10       88.82      152.25     48.00 o
 -11   5  10      586.28      805.37     74.21 o
 -10   5  10      859.04      856.44     75.09 o
  -9   5  10     4494.27     4151.94    114.41 o
  -8   5  10      302.61      512.07     53.90 o
  -7   5  10     1265.87     1227.41     82.20 o
  -6   5  10      357.34      438.32     56.02 o
  -5   5  10      478.75      656.23     52.92 o
  -4   5  10      215.99      180.89     35.53 o
  -3   5  10     1229.29     1322.23     47.32 o
  -2   5  10      512.48      491.78     40.47 o
  -1   5  10     3611.69     3866.91    109.81 o
   0   5  10     4348.72     3851.58    102.95 o
   1   5  10     2416.68     2604.05     65.73 o
   2   5  10      853.26      879.02     37.49 o
   3   5  10       45.73       25.95     34.42 o
   4   5  10        1.39      -25.03     25.42 o
   5   5  10     1197.61     1136.56     53.29 o
   6   5  10       96.01       76.18     25.09 o
   7   5  10      519.38      573.36     40.14 o
   8   5  10      675.92      742.19     39.38 o
   9   5  10      217.36      148.72     33.08 o
  10   5  10       93.53       75.44     27.09 o
  11   5  10      619.57      411.81     57.17 o
  12   5  10       30.07      -29.53     74.40 o
 -14   6  10      176.73      193.17     88.57 o
 -13   6  10       63.14      107.06     50.15 o
 -12   6  10        0.59      -15.23     45.85 o
 -11   6  10       39.12       94.43     50.53 o
 -10   6  10      782.63      740.06     72.26 o
  -9   6  10      963.82     1079.12     57.58 o
  -8   6  10      286.59      258.51     58.39 o
  -7   6  10      777.80      801.89     86.80 o
  -6   6  10      122.17      191.96     42.50 o
  -5   6  10     2837.16     2572.07    102.74 o
  -4   6  10       28.92       26.88     47.16 o
  -3   6  10     2239.21     2188.89     72.49 o
  -2   6  10      209.46      221.37     38.18 o
  -1   6  10     9149.51     9701.96    124.52 o
   0   6  10      254.04      378.85     38.37 o
   1   6  10     1395.77     1285.40     36.37 o
   2   6  10      604.92      738.49     51.36 o
   3   6  10     4402.75     4422.94    119.60 o
   4   6  10      232.34      310.78     47.51 o
   5   6  10     1474.76     1490.75     37.56 o
   6   6  10       25.85        8.02     19.20 o
   7   6  10      603.15      554.08     26.69 o
   8   6  10       63.52       52.89     21.77 o
   9   6  10        6.25      -24.91     24.91 o
  10   6  10       30.05       28.81     23.33 o
  11   6  10      151.48      140.97     44.08 o
 -13   7  10      232.08      214.80     55.87 o
 -12   7  10        5.18        3.14     41.83 o
 -11   7  10     1288.69     1217.58     91.08 o
 -10   7  10      101.47      175.46     54.27 o
  -9   7  10     1380.74     1485.95     66.44 o
  -8   7  10       55.39       78.04     44.34 o
  -7   7  10      532.13      719.94    111.09 o
  -6   7  10      298.79      317.18     46.62 o
  -5   7  10     2287.14     2428.24     66.46 o
  -4   7  10      453.11      438.24     48.11 o
  -3   7  10      173.77      167.10     37.00 o
  -2   7  10     2902.38     2863.80     74.64 o
  -1   7  10     1681.87     1565.93     37.68 o
   0   7  10        0.98       12.24     15.68 o
   1   7  10     2833.34     2999.14     57.72 o
   2   7  10     1143.94     1203.72     37.81 o
   3   7  10      156.77       69.46     35.01 o
   4   7  10     1316.81     1409.50     54.18 o
   5   7  10       10.42       18.57     27.53 o
   6   7  10        0.26       17.38     16.83 o
   7   7  10     1128.96     1142.81     30.13 o
   8   7  10        0.57       12.21     24.26 o
   9   7  10      181.06      110.35     22.59 o
  10   7  10        0.07      -24.76     47.88 o
  11   7  10      266.13      235.46    169.13 o
 -13   8  10        3.88      -24.73     44.50 o
 -12   8  10      198.72      125.60     46.39 o
 -11   8  10       10.50        7.88     58.74 o
 -10   8  10      489.21      598.58     59.56 o
  -9   8  10       40.53       64.90     51.84 o
  -8   8  10      491.86      600.04     62.55 o
  -7   8  10      378.53      391.67     49.23 o
  -6   8  10      417.77      516.82     44.84 o
  -5   8  10       16.72       10.02     55.95 o
  -4   8  10      554.54      541.68     68.51 o
  -3   8  10     1670.23     1711.31     60.65 o
  -2   8  10       53.39       41.20     27.08 o
  -1   8  10     6138.63     6192.31     67.15 o
   0   8  10     2620.26     2515.73     42.89 o
   1   8  10     3306.68     3181.91     57.62 o
   2   8  10       29.48       30.32     29.93 o
   3   8  10     2626.12     2607.68     54.88 o
   4   8  10        1.99        0.21     18.20 o
   5   8  10      801.32      810.90     25.41 o
   6   8  10       65.43       27.56     20.20 o
   7   8  10      953.79      908.85     24.95 o
   8   8  10      197.04      143.31     11.91 o
   9   8  10      129.17      130.81     41.48 o
  10   8  10      207.41       64.13    101.24 o
  11   8  10        0.65      140.20    110.98 o
 -13   9  10      218.83      183.80     76.96 o
 -12   9  10      284.98      192.17     54.35 o
 -11   9  10      686.88      704.60     71.25 o
 -10   9  10      759.53      585.62     63.89 o
  -9   9  10     1898.04     1626.52     72.93 o
  -8   9  10      142.09      114.95     46.40 o
  -7   9  10       70.21       70.85     57.11 o
  -6   9  10        7.42       14.99     43.60 o
  -5   9  10       64.42      141.95     68.55 o
  -4   9  10      352.67      373.87     40.83 o
  -3   9  10       90.91      113.85     31.08 o
  -2   9  10     1573.97     1602.67     45.32 o
  -1   9  10       19.28        7.27     25.10 o
   0   9  10      299.70      314.20     26.29 o
   1   9  10      144.52      233.06     57.61 o
   2   9  10       23.43       61.02     26.20 o
   3   9  10       23.99       52.37     34.04 o
   4   9  10       42.07       41.18     35.54 o
   5   9  10       25.54       -1.34     13.63 o
   6   9  10       54.73      121.61     70.90 o
   7   9  10      286.80      227.84     59.31 o
   8   9  10      149.93      159.08     88.59 o
   9   9  10      463.24      492.16     90.25 o
  10   9  10        7.86       85.35     85.46 o
  11   9  10      394.87      389.25    157.60 o
 -12  10  10       50.89        2.63     56.98 o
 -11  10  10       17.92       21.31     42.94 o
 -10  10  10       42.14       82.65     39.16 o
  -9  10  10      158.07      220.05     87.21 o
  -8  10  10       19.79      -24.75     46.17 o
  -7  10  10       67.60       60.68     54.85 o
  -6  10  10      327.23      412.97     63.48 o
  -5  10  10     1621.73     1422.00     78.89 o
  -4  10  10     3873.02     4022.54     78.72 o
  -3  10  10     2196.71     2103.21     48.40 o
  -2  10  10      277.11      241.71     35.11 o
  -1  10  10     2273.27     2124.45     43.90 o
   0  10  10     2522.79     2384.56     66.16 o
   1  10  10     1474.27     1644.13    106.67 o
   2  10  10     1582.43     1595.34     66.67 o
   3  10  10      761.35      855.91     55.46 o
   4  10  10        5.83       -1.00     15.38 o
   5  10  10      708.05      856.28     72.70 o
   6  10  10      337.15      257.83    136.64 o
   7  10  10      326.67      386.03     92.93 o
   8  10  10       99.33      270.67    159.91 o
   9  10  10       44.73      -63.09     94.54 o
  10  10  10      110.41      168.30    167.87 o
 -12  11  10      503.28      559.94    183.60 o
 -11  11  10      112.83      118.98     66.66 o
 -10  11  10      338.08      313.01     68.22 o
  -9  11  10      156.11      342.67     71.72 o
  -8  11  10      379.41      422.95     48.82 o
  -7  11  10      450.28      353.67     54.65 o
  -6  11  10      362.49      290.67     83.16 o
  -5  11  10       94.49       21.12     32.30 o
  -4  11  10      848.18     1083.51     42.58 o
  -3  11  10      285.34      411.96     34.43 o
  -2  11  10      243.72      231.97     50.99 o
  -1  11  10       62.39       65.83     24.03 o
   0  11  10        5.94        4.17     28.04 o
   1  11  10       21.79        9.05     42.31 o
   2  11  10       55.71       41.13     32.84 o
   3  11  10      985.78      953.13     63.41 o
   4  11  10      469.00      733.10    109.98 o
   5  11  10      203.48      116.74     60.32 o
   6  11  10      233.23      237.58     85.56 o
   7  11  10      405.60      464.22    113.88 o
   8  11  10       89.18      -14.44     78.29 o
   9  11  10      202.57      163.11    199.33 o
  10  11  10      270.12      436.64    273.33 o
 -11  12  10      123.00      126.22    125.78 o
 -10  12  10       38.74       -0.24    104.52 o
  -9  12  10       10.28       75.02     45.49 o
  -8  12  10      287.59      315.15     60.14 o
  -7  12  10        0.98       21.89     53.36 o
  -6  12  10     1399.05     1386.61     64.87 o
  -5  12  10      485.46      491.61     42.58 o
  -4  12  10     2351.62     2306.28     58.47 o
  -3  12  10        2.97        0.80     27.90 o
  -2  12  10      253.56      227.54     35.20 o
  -1  12  10      266.74      320.10     39.54 o
   0  12  10      430.11      499.67     38.13 o
   1  12  10       17.69       11.52     28.40 o
   2  12  10      788.74      805.49     62.66 o
   3  12  10      563.77      616.91     37.12 o
   4  12  10     1929.53     1928.50    123.13 o
   5  12  10       61.13       -3.90     73.62 o
   6  12  10      614.69      561.95    130.70 o
   7  12  10      169.14       81.95    109.36 o
   8  12  10      111.78       70.84     88.88 o
   9  12  10       51.06       96.50     93.91 o
 -11  13  10       53.00      106.61    250.98 o
 -10  13  10      157.12      219.61    105.80 o
  -9  13  10       27.06       27.38     44.18 o
  -8  13  10      483.82      590.84     94.60 o
  -7  13  10      133.33      156.24     45.38 o
  -6  13  10     1099.18      973.52     46.94 o
  -5  13  10        9.72      -36.18     36.18 o
  -4  13  10       58.18       27.85     28.30 o
  -3  13  10        5.91       21.18     36.23 o
  -2  13  10        3.07       23.12     32.03 o
  -1  13  10      131.45      118.66     32.25 o
   0  13  10      250.42      207.14     27.71 o
   1  13  10        1.09      -16.58     29.07 o
   2  13  10        6.23        5.57     24.50 o
   3  13  10       32.12       14.82     28.75 o
   4  13  10      736.20      882.07     97.64 o
   5  13  10        5.07      113.76     82.15 o
   6  13  10      224.30      197.10     91.99 o
   7  13  10       11.48      -26.80     86.44 o
   8  13  10      179.06       33.34    155.63 o
   9  13  10       61.60      117.52    101.79 o
 -10  14  10       30.41      128.71    183.75 o
  -9  14  10       31.22        8.33     68.46 o
  -8  14  10      199.37      148.17     47.17 o
  -7  14  10      167.22       89.59     44.65 o
  -6  14  10      231.73      377.34     63.59 o
  -5  14  10        1.87       11.14     31.61 o
  -4  14  10     1634.24     1677.63     60.84 o
  -3  14  10      101.35       79.95     37.82 o
  -2  14  10      647.65      716.10     72.34 o
  -1  14  10      669.07      664.91     45.17 o
   0  14  10      143.26      184.10     52.98 o
   1  14  10        1.87       36.56     38.29 o
   2  14  10      792.02      758.83     47.63 o
   3  14  10       17.86       23.94     20.32 o
   4  14  10      712.59      797.23    123.57 o
   5  14  10       54.17      182.69     73.22 o
   6  14  10     1261.95     1233.98    203.77 o
   7  14  10       27.82       31.72     91.60 o
   8  14  10       85.85       16.16     93.20 o
 -10  15  10        4.31      -92.87     92.87 o
  -9  15  10        2.55      -29.76     80.47 o
  -8  15  10      201.53      242.78     77.55 o
  -7  15  10        3.31       56.63     38.83 o
  -6  15  10      600.22      729.72     53.38 o
  -5  15  10      353.62      275.04     40.62 o
  -4  15  10       86.42      109.90     35.11 o
  -3  15  10        9.90      -22.30     36.23 o
  -2  15  10      404.36      495.21     81.93 o
  -1  15  10      224.28      216.20     31.69 o
   0  15  10        6.79      -25.90     46.67 o
   1  15  10       32.56      -20.69     42.12 o
   2  15  10        0.21       10.16     23.33 o
   3  15  10      188.28      390.95    128.25 o
   4  15  10      260.31      638.59    271.07 o
   5  15  10       79.69      192.97    102.47 o
   6  15  10       81.03      100.07    106.00 o
   7  15  10        0.48      -33.03    130.48 o
  -9  16  10       61.71      242.97     97.79 o
  -8  16  10       15.61      110.44    111.45 o
  -7  16  10        5.78       -5.64     48.32 o
  -6  16  10      141.09      136.15     72.84 o
  -5  16  10       92.82      134.14     41.69 o
  -4  16  10      551.66      532.99     44.62 o
  -3  16  10      199.44      134.68     43.24 o
  -2  16  10      674.77      626.58     54.75 o
  -1  16  10      250.49      286.04     40.65 o
   0  16  10      339.48      266.33     51.99 o
   1  16  10       43.33       36.08     40.19 o
   2  16  10      607.55      523.87     49.01 o
   3  16  10      216.75      507.95    205.00 o
   4  16  10       56.55       60.94     89.84 o
   5  16  10        1.45      -61.13    104.30 o
   6  16  10      292.85      377.14    113.66 o
   7  16  10       37.28       23.51     99.89 o
  -8  17  10      101.68      295.31    231.33 o
  -7  17  10       87.06       56.10    100.65 o
  -6  17  10       40.48       58.48     78.06 o
  -5  17  10      219.28      302.72     47.84 o
  -4  17  10      104.63       91.88     36.50 o
  -3  17  10       43.08       12.13     30.03 o
  -2  17  10       71.35       64.10     44.27 o
  -1  17  10        3.51       42.31     55.19 o
   0  17  10        1.18      -34.64     49.23 o
   1  17  10        2.79       31.24     39.00 o
   2  17  10        0.79       55.30    156.00 o
   3  17  10       75.79      160.61     77.06 o
   4  17  10       68.88       78.97    180.10 o
   5  17  10      125.06       61.31     98.29 o
   6  17  10       29.04       51.86    167.72 o
  -7  18  10      211.35      195.05    105.52 o
  -6  18  10      231.17      276.50     98.56 o
  -5  18  10      152.41      117.62     39.80 o
  -4  18  10       42.83       62.77     42.39 o
  -3  18  10      143.59      138.90     40.50 o
  -2  18  10      128.40       34.30     34.91 o
  -1  18  10      299.53      197.98     55.22 o
   0  18  10      105.93       93.21     49.73 o
   1  18  10      233.41       21.74     97.39 o
   2  18  10       22.68      -34.10     82.38 o
   3  18  10      179.02      187.41    173.53 o
   4  18  10       12.24       85.14    179.20 o
  -5  19  10      363.26      452.98    123.56 o
  -4  19  10      124.48      169.88     49.98 o
  -3  19  10        9.76       52.04     50.88 o
  -2  19  10        1.76       38.75     34.89 o
  -1  19  10       26.58       58.14     46.73 o
   0  19  10        1.73       45.57     61.85 o
   1  19  10        0.35       20.97    114.52 o
   2  19  10        1.55      212.91    121.94 o
   3  19  10       16.19       76.95    124.44 o
  -2  20  10        3.73        9.30     34.52 o
  -1  20  10      210.01      158.76    124.61 o
   0  20  10       10.28       84.94    101.85 o
 -13   0  11      423.58      555.92    243.07 o
 -11   0  11     2591.75     2130.98    132.78 o
  -9   0  11       20.01        7.92     97.76 o
  -7   0  11     1769.79     1761.32     89.47 o
  -5   0  11     3177.05     2967.40    243.62 o
  -3   0  11    18599.09    20226.72    353.00 o
  -1   0  11      366.59      313.28     50.90 o
   1   0  11     5727.68     5545.24    197.33 o
   3   0  11     4750.53     4968.24     73.48 o
   5   0  11      101.63      145.81     68.43 o
   7   0  11       91.48       64.57     85.46 o
   9   0  11      325.48      368.43     57.10 o
  11   0  11      510.76      393.12     67.28 o
 -14   1  11       20.12      -23.34     52.55 o
 -13   1  11      574.04      748.22     71.40 o
 -12   1  11        6.36       -3.92     48.55 o
 -11   1  11     1120.11     1096.48     70.50 o
 -10   1  11       53.95       74.99     44.66 o
  -9   1  11        3.21       12.97     40.20 o
  -8   1  11     1161.52     1364.09     62.03 o
  -7   1  11      358.77      290.48     68.97 o
  -6   1  11      620.90      650.15     58.34 o
  -5   1  11      146.51      132.08     45.61 o
  -4   1  11      572.60      708.22     70.80 o
  -3   1  11     1934.88     1939.51     59.71 o
  -2   1  11     1602.74     2003.20     73.56 o
  -1   1  11     3364.53     3704.93     74.17 o
   0   1  11     4022.41     3584.34     76.55 o
   1   1  11     8294.37     7787.73     91.82 o
   2   1  11     2378.08     2668.55     41.09 o
   3   1  11     4654.91     4641.04     50.18 o
   4   1  11        3.37       -5.90     21.60 o
   5   1  11     1332.33     1590.73     49.39 o
   6   1  11        2.13        7.57     35.56 o
   7   1  11      113.34      127.29     58.35 o
   8   1  11        0.89       -0.98     34.77 o
   9   1  11     1163.99     1161.85     53.97 o
  10   1  11      276.74      189.29     43.83 o
  11   1  11      414.05      340.58     50.67 o
  12   1  11       11.66       28.99     65.72 o
 -14   2  11       27.57       57.61     76.48 o
 -13   2  11      432.66      419.61     73.66 o
 -12   2  11      349.41      308.78     62.38 o
 -11   2  11     2241.58     2085.52     85.04 o
 -10   2  11      179.39      193.84     53.16 o
  -9   2  11       95.52      121.23     44.84 o
  -8   2  11      351.92      337.96     66.89 o
  -7   2  11     1676.84     1920.32     99.94 o
  -6   2  11      409.54      500.11     49.46 o
  -5   2  11     1295.79     1467.55     65.99 o
  -4   2  11      208.64      249.45     73.80 o
  -3   2  11     3550.17     3288.47     71.98 o
  -2   2  11     1521.36     1180.09     77.32 o
  -1   2  11     8695.58     8757.29    124.13 o
   0   2  11      654.29      812.47     39.73 o
   1   2  11      470.09      474.86     29.78 o
   2   2  11     2590.65     2504.08     41.34 o
   3   2  11      435.55      430.18     58.93 o
   4   2  11        1.69      -25.54     29.25 o
   5   2  11      547.84      630.85     37.77 o
   6   2  11      516.66      462.44     29.64 o
   7   2  11       20.52       25.04     37.93 o
   8   2  11        1.60       -9.86     45.11 o
   9   2  11       93.94       85.25     51.14 o
  10   2  11       70.57       92.76     53.79 o
  11   2  11      461.22      466.35    116.34 o
  12   2  11      124.67      126.12     54.68 o
 -14   3  11      125.95      140.60     61.21 o
 -13   3  11      477.65      649.77    128.04 o
 -12   3  11       81.77      114.00     51.42 o
 -11   3  11      453.51      460.63     68.24 o
 -10   3  11      150.00      190.28     57.62 o
  -9   3  11        1.50       45.04     52.99 o
  -8   3  11      836.10      826.40     55.42 o
  -7   3  11      416.89      564.47     67.17 o
  -6   3  11      391.66      439.01     60.88 o
  -5   3  11      223.50      364.18     56.68 o
  -4   3  11      881.59      861.44     51.92 o
  -3   3  11      240.73      353.18     62.82 o
  -2   3  11     2454.56     2514.30     70.11 o
  -1   3  11     3396.45     3669.83     83.04 o
   0   3  11     1513.61     1444.11     87.82 o
   1   3  11      935.77      999.51     46.61 o
   2   3  11      747.41      769.42     35.72 o
   3   3  11     1401.14     1284.61     42.26 o
   4   3  11     2724.09     2827.28     38.00 o
   5   3  11     2802.14     2575.95     70.52 o
   6   3  11      343.08      412.40     27.23 o
   7   3  11      110.88      168.56     34.83 o
   8   3  11      627.01      712.70     36.33 o
   9   3  11      525.81      603.45     40.32 o
  10   3  11      448.25      512.35     53.99 o
  11   3  11      454.11      554.74     76.67 o
 -14   4  11        4.97       34.74     59.36 o
 -13   4  11      218.25      193.58     63.12 o
 -12   4  11      402.53      432.12     74.99 o
 -11   4  11      384.79      486.71     83.58 o
 -10   4  11      348.62      411.78     74.51 o
  -9   4  11      294.56      300.61     58.61 o
  -8   4  11      110.39      179.82     60.09 o
  -7   4  11      943.07      964.34     59.05 o
  -6   4  11     2388.30     2634.09     69.48 o
  -5   4  11      710.69      688.60     56.62 o
  -4   4  11     2907.70     3178.77     80.33 o
  -3   4  11     2836.91     2938.22     94.88 o
  -2   4  11      424.02      345.04     72.93 o
  -1   4  11     6813.63     6356.27     95.56 o
   0   4  11    12503.87    11941.88    145.15 o
   1   4  11      420.06      300.59     27.83 o
   2   4  11      684.47      739.64     41.90 o
   3   4  11       79.20      119.11     29.79 o
   4   4  11        0.44        4.12     30.07 o
   5   4  11       25.66        8.15     31.28 o
   6   4  11       34.98       61.82     23.73 o
   7   4  11        1.09      -12.76     22.27 o
   8   4  11        2.83      -13.58     31.39 o
   9   4  11      512.11      651.41     38.58 o
  10   4  11       35.71       27.84     33.66 o
  11   4  11       63.00       37.08     33.61 o
 -14   5  11      293.38      322.05     89.71 o
 -13   5  11        0.50       -8.06     77.48 o
 -12   5  11      130.24      233.76     69.71 o
 -11   5  11       71.37       93.97     46.68 o
 -10   5  11      107.23      162.94     46.91 o
  -9   5  11       47.18       18.91     58.63 o
  -8   5  11      114.09      143.72     43.31 o
  -7   5  11       57.77       93.00     44.11 o
  -6   5  11       58.90       90.35     42.72 o
  -5   5  11      546.72      594.47     54.80 o
  -4   5  11        8.85       -0.06     34.54 o
  -3   5  11      568.27      551.63     45.18 o
  -2   5  11     1048.62     1061.29     49.60 o
  -1   5  11      110.28      123.25     54.16 o
   0   5  11     2652.79     2405.33     58.74 o
   1   5  11     1569.74     1504.29     40.15 o
   2   5  11     4012.94     4082.33     72.24 o
   3   5  11     1352.85     1304.31     73.09 o
   4   5  11     2927.96     2865.33     53.90 o
   5   5  11       21.43        7.28     16.10 o
   6   5  11     1378.14     1294.97     48.61 o
   7   5  11       16.41       57.21     25.61 o
   8   5  11     1532.30     1549.57     54.79 o
   9   5  11        6.43       27.57     30.96 o
  10   5  11      510.95      558.02     45.30 o
  11   5  11      132.93      106.11     45.20 o
 -13   6  11       88.11      146.25     74.07 o
 -12   6  11      323.52      337.77     60.92 o
 -11   6  11       36.64       13.25     50.78 o
 -10   6  11     1755.03     1572.37     66.71 o
  -9   6  11       84.64      129.66     49.28 o
  -8   6  11     2859.62     2852.56     80.34 o
  -7   6  11      174.78      196.45     48.46 o
  -6   6  11     3730.35     3794.80     80.92 o
  -5   6  11       48.85       42.47     37.59 o
  -4   6  11      410.48      296.76     54.55 o
  -3   6  11      435.68      462.83     53.68 o
  -2   6  11     1403.67     1197.87     70.49 o
  -1   6  11     1567.30     1583.96     49.07 o
   0   6  11      713.49      791.87     22.42 o
   1   6  11     3828.34     3775.74     92.06 o
   2   6  11     1727.02     1699.05     52.44 o
   3   6  11        7.69       34.71     38.22 o
   4   6  11      723.24      649.84     45.23 o
   5   6  11      925.51     1011.50     69.60 o
   6   6  11      599.77      556.47     29.78 o
   7   6  11      541.04      557.48     58.62 o
   8   6  11        1.16       45.11     29.56 o
   9   6  11       45.02       24.54     22.76 o
  10   6  11       71.68      132.05     40.27 o
  11   6  11        0.53       77.03    131.13 o
 -13   7  11       27.10      -68.55     68.55 o
 -12   7  11      291.39      237.58     67.71 o
 -11   7  11        8.11      -15.14     51.82 o
 -10   7  11       52.64      125.23     52.41 o
  -9   7  11      413.98      480.74     78.22 o
  -8   7  11      902.68      991.21     65.15 o
  -7   7  11      218.32      415.93     54.94 o
  -6   7  11      659.25      750.34     76.08 o
  -5   7  11       46.96       35.94     43.82 o
  -4   7  11       27.78       75.56     43.01 o
  -3   7  11     1289.68     1650.45     67.89 o
  -2   7  11     1233.95      997.21     47.53 o
  -1   7  11        5.90       -6.66     25.69 o
   0   7  11     3020.79     3028.69     38.92 o
   1   7  11      320.30      346.59     32.78 o
   2   7  11      708.19      784.80     45.36 o
   3   7  11       49.62      127.60     45.55 o
   4   7  11     1495.40     1449.53     56.34 o
   5   7  11      179.36      193.39     35.99 o
   6   7  11     1440.90     1315.01     49.75 o
   7   7  11      153.36      181.72     22.32 o
   8   7  11     1836.95     1903.71     39.52 o
   9   7  11       12.21       34.97     21.61 o
  10   7  11      493.90      359.48     91.02 o
  11   7  11       15.41       69.99     96.51 o
 -13   8  11       17.51       27.91     63.84 o
 -12   8  11      363.17      297.43     61.35 o
 -11   8  11       51.89      -11.74     74.39 o
 -10   8  11     1016.53     1187.05    101.92 o
  -9   8  11     1091.62     1087.34    111.22 o
  -8   8  11     2281.70     2192.56     81.67 o
  -7   8  11      438.22      540.71     75.33 o
  -6   8  11      352.41      400.94     45.68 o
  -5   8  11       95.40      213.38     49.94 o
  -4   8  11     2128.09     1952.21     83.11 o
  -3   8  11     2943.54     3110.29     94.27 o
  -2   8  11     1866.77     2026.81     60.51 o
  -1   8  11     3484.50     3310.88     57.72 o
   0   8  11     2061.53     2027.60     36.56 o
   1   8  11       44.60       86.74     30.24 o
   2   8  11     1214.59     1232.93     64.04 o
   3   8  11      415.77      413.98     53.09 o
   4   8  11      718.36      639.32     38.79 o
   5   8  11     1129.32     1190.32     29.41 o
   6   8  11      559.63      488.21     43.58 o
   7   8  11      224.34      203.71     49.84 o
   8   8  11       34.88        5.36     26.82 o
   9   8  11       29.88      -80.86     80.86 o
  10   8  11      112.86        0.23     73.07 o
 -13   9  11      115.06       24.45    108.91 o
 -12   9  11       97.92      101.01     51.96 o
 -11   9  11       72.01      118.30     45.01 o
 -10   9  11        1.00       14.53     39.32 o
  -9   9  11        0.26       62.05     62.15 o
  -8   9  11       42.82       57.23     38.19 o
  -7   9  11        1.64      -17.74     48.87 o
  -6   9  11      739.05      799.06    185.58 o
  -5   9  11     1045.03      866.50     67.49 o
  -4   9  11       26.02      127.01     50.34 o
  -3   9  11       13.43       28.30     32.47 o
  -2   9  11     2356.33     2449.34     45.32 o
  -1   9  11      641.56      642.06     42.93 o
   0   9  11      589.77      645.90     53.47 o
   1   9  11      528.64      603.64     73.86 o
   2   9  11     4611.83     4519.13     90.45 o
   3   9  11      213.59      230.01     52.15 o
   4   9  11      213.11      165.70     22.66 o
   5   9  11     1295.38     1323.69     62.85 o
   6   9  11     1164.37     1043.10     50.63 o
   7   9  11       71.88      -26.63     69.70 o
   8   9  11      392.40      178.21    168.83 o
   9   9  11      103.92      -25.25    119.93 o
  10   9  11      336.82      347.33     97.09 o
 -12  10  11      279.19      169.71     52.08 o
 -11  10  11      294.07      279.09     54.85 o
 -10  10  11      440.31      514.99     51.66 o
  -9  10  11      381.96      474.11     77.50 o
  -8  10  11      562.50      512.19     90.09 o
  -7  10  11      381.09      456.42     61.39 o
  -6  10  11      928.59      775.60     54.16 o
  -5  10  11      357.65      364.07     42.87 o
  -4  10  11      548.28      681.27     71.50 o
  -3  10  11     4218.45     4282.20     69.51 o
  -2  10  11     1135.06     1066.91     44.53 o
  -1  10  11     2126.35     1969.02     59.49 o
   0  10  11      789.51      874.62     38.30 o
   1  10  11      355.99      391.62     55.36 o
   2  10  11     1049.44      967.90     42.18 o
   3  10  11      418.70      423.63     43.61 o
   4  10  11      721.39      807.95     25.66 o
   5  10  11      128.11       80.33     64.53 o
   6  10  11       12.16       47.82     98.09 o
   7  10  11      116.80      145.92    103.06 o
   8  10  11        1.52      -81.71     81.71 o
   9  10  11       14.44       91.73    103.94 o
  10  10  11       68.53        5.78    106.65 o
 -12  11  11       48.06      232.88    215.97 o
 -11  11  11       74.78       86.53     61.32 o
 -10  11  11        1.98       58.07     63.50 o
  -9  11  11       48.53      123.76     62.47 o
  -8  11  11      214.37       86.93     53.34 o
  -7  11  11        0.65      -42.44     42.44 o
  -6  11  11       43.85       28.63     38.52 o
  -5  11  11      199.99      138.84     37.95 o
  -4  11  11      712.00      755.06     69.30 o
  -3  11  11      110.74      111.36     31.31 o
  -2  11  11     1559.77     1404.12     70.03 o
  -1  11  11      727.33      740.70     55.38 o
   0  11  11      154.05      215.12     36.59 o
   1  11  11      213.48      168.89     37.31 o
   2  11  11      149.20      188.35     33.65 o
   3  11  11      113.20       61.85     35.60 o
   4  11  11      143.31       79.72     17.09 o
   5  11  11     3818.00     3677.63    280.16 o
   6  11  11      677.10      565.13    117.59 o
   7  11  11      447.73      646.04    100.83 o
   8  11  11       46.21      139.13    148.34 o
   9  11  11      119.07       44.54    102.96 o
 -11  12  11      394.35      523.98    123.40 o
 -10  12  11       16.10       49.72     44.82 o
  -9  12  11      659.39      690.80     58.54 o
  -8  12  11      142.89      137.05     58.84 o
  -7  12  11     1065.29     1169.18     69.58 o
  -6  12  11      195.49      125.33     35.71 o
  -5  12  11     2617.39     2492.83     60.52 o
  -4  12  11        0.76       20.49     29.10 o
  -3  12  11      989.65     1063.33     58.20 o
  -2  12  11       27.84       27.22     40.36 o
  -1  12  11      199.79      178.14     50.24 o
   0  12  11      578.11      615.96     45.79 o
   1  12  11      161.44      124.38     34.21 o
   2  12  11      158.43      102.65     26.42 o
   3  12  11       96.92       47.74     32.28 o
   4  12  11       32.17       31.63     87.96 o
   5  12  11      133.51      152.95     67.93 o
   6  12  11        3.35      271.04    112.65 o
   7  12  11       34.27       24.32     99.35 o
   8  12  11       26.93       33.82    137.97 o
   9  12  11        8.15       35.23    113.41 o
 -11  13  11        0.96      -84.94    197.63 o
 -10  13  11        4.32       36.20    140.97 o
  -9  13  11      188.91      174.79     74.16 o
  -8  13  11        0.07       26.02     38.13 o
  -7  13  11        4.06        9.16     35.29 o
  -6  13  11        6.27       50.17     43.01 o
  -5  13  11       88.66       76.54     33.51 o
  -4  13  11      567.16      628.06     43.18 o
  -3  13  11      159.30      213.51     36.11 o
  -2  13  11        1.39       32.72     31.55 o
  -1  13  11        3.78       28.45     26.56 o
   0  13  11       15.54       56.98     57.88 o
   1  13  11       28.08       82.78     32.51 o
   2  13  11       53.17       68.85     27.04 o
   3  13  11     1318.89     1329.57    107.95 o
   4  13  11      276.01      314.74     73.50 o
   5  13  11     2620.30     2856.43    129.97 o
   6  13  11      300.23      713.31    236.01 o
   7  13  11      529.97      710.71    112.06 o
   8  13  11        1.37       94.50     98.40 o
 -10  14  11        8.35       15.79     92.57 o
  -9  14  11       85.31      115.83     77.54 o
  -8  14  11        0.23       26.74     34.14 o
  -7  14  11      726.08      609.90     56.13 o
  -6  14  11       90.10      129.30     42.51 o
  -5  14  11     2267.04     2293.39     58.97 o
  -4  14  11       33.56       59.60     35.27 o
  -3  14  11     1107.21     1080.07     79.94 o
  -2  14  11       81.47       51.69     38.43 o
  -1  14  11       12.81       45.85     34.68 o
   0  14  11       21.36       95.21     38.39 o
   1  14  11      101.54      106.38     45.72 o
   2  14  11       82.84       58.22     33.00 o
   3  14  11        5.58       25.80     46.01 o
   4  14  11        6.52      143.03     71.33 o
   5  14  11       79.92      161.53     83.80 o
   6  14  11      182.60      -37.61    109.41 o
   7  14  11       24.34       73.05    115.13 o
   8  14  11        0.86        5.98    113.16 o
  -9  15  11      157.18      133.52    100.18 o
  -8  15  11       28.53       31.03     39.35 o
  -7  15  11        2.75      -46.03     46.03 o
  -6  15  11        1.31      -43.26     43.26 o
  -5  15  11      534.95      566.47     49.46 o
  -4  15  11        7.14       28.59     37.98 o
  -3  15  11        5.29       21.52     31.07 o
  -2  15  11      273.94      284.55     46.23 o
  -1  15  11        9.65       10.71     33.81 o
   0  15  11      401.28      385.97     59.76 o
   1  15  11      442.70      586.41     84.47 o
   2  15  11       85.04       52.81     26.88 o
   3  15  11      794.58     1054.04    174.89 o
   4  15  11       86.57       36.06    110.97 o
   5  15  11      404.00      555.04    106.84 o
   6  15  11        2.50      115.57     97.10 o
   7  15  11      240.44      232.24    111.25 o
  -9  16  11       16.51     -127.85    127.85 o
  -8  16  11       91.33      -15.27    107.34 o
  -7  16  11      287.74      118.35     56.38 o
  -6  16  11      110.64      243.89     76.64 o
  -5  16  11      351.38      425.29     73.51 o
  -4  16  11      120.31       60.56     39.01 o
  -3  16  11      507.81      463.47     46.83 o
  -2  16  11      303.61      329.86     35.89 o
  -1  16  11      185.92      196.92     35.98 o
   0  16  11       32.98      -44.54     44.54 o
   1  16  11      308.78      297.32     39.63 o
   2  16  11        3.38       74.79     90.77 o
   3  16  11       29.91       82.55    109.69 o
   4  16  11       33.62       49.19    121.63 o
   5  16  11      345.82      240.59     95.69 o
   6  16  11        1.04       32.99    115.23 o
  -7  17  11       23.37      191.13    226.99 o
  -6  17  11       19.31       21.74     58.22 o
  -5  17  11       70.62      154.99     46.08 o
  -4  17  11        5.40       49.58     37.66 o
  -3  17  11      108.31      145.63     39.31 o
  -2  17  11      120.64       56.04     31.45 o
  -1  17  11      125.89      163.74     33.70 o
   0  17  11      133.45      107.96     40.83 o
   1  17  11      208.85      125.23     38.87 o
   2  17  11      340.70      261.16    152.95 o
   3  17  11      439.97      231.33     98.18 o
   4  17  11      146.95      222.98    125.84 o
   5  17  11       34.42      112.14    103.29 o
  -6  18  11      408.83      360.19     87.64 o
  -5  18  11       16.03      -14.39     33.65 o
  -4  18  11       57.62       73.48     38.03 o
  -3  18  11       54.46      103.48     40.29 o
  -2  18  11       54.95       39.06     40.23 o
  -1  18  11       84.28      134.45     43.00 o
   0  18  11      157.48      162.08     57.79 o
   1  18  11       52.80     -156.80    185.16 o
   2  18  11       16.35      -12.68    105.90 o
   3  18  11       99.12     -118.42    118.42 o
   4  18  11       89.03      216.91     87.77 o
  -4  19  11        1.18       50.51     48.53 o
  -3  19  11        1.15       49.54     37.87 o
  -2  19  11      257.68      293.94     64.12 o
  -1  19  11        8.44       16.25     42.75 o
   0  19  11       24.50      213.14     70.77 o
   1  19  11       22.72      381.34    125.34 o
   2  19  11      224.57      291.46    224.33 o
 -14   0  12     2653.62     2605.35    168.40 o
 -12   0  12     1570.19     1661.33    132.46 o
 -10   0  12     2524.80     2175.69    108.70 o
  -8   0  12      670.06      736.96     81.16 o
  -6   0  12      197.08      208.26     60.64 o
  -4   0  12       19.23      -34.37     50.33 o
  -2   0  12      467.73      357.44     68.51 o
   0   0  12       38.84       41.67     40.24 o
   2   0  12      501.84      632.22     38.59 o
   4   0  12     9429.08     8865.92    134.26 o
   6   0  12      174.31      215.94     55.59 o
   8   0  12     1565.60     1890.05     91.48 o
  10   0  12     2751.22     2464.71     97.01 o
 -14   1  12        0.89      -52.00     85.96 o
 -13   1  12        6.35      -36.42     71.99 o
 -12   1  12      423.16      387.01     60.10 o
 -11   1  12       59.97       78.64     66.12 o
 -10   1  12      950.79      973.39    119.25 o
  -9   1  12       65.46       96.55     62.56 o
  -8   1  12      202.98      260.87     67.67 o
  -7   1  12        0.48       12.96     46.31 o
  -6   1  12     1097.58     1086.20     60.35 o
  -5   1  12      370.23      421.67     44.87 o
  -4   1  12     2246.44     1921.21     71.15 o
  -3   1  12      723.72      762.60     52.87 o
  -2   1  12     8204.19     7234.70    110.69 o
  -1   1  12     3347.92     3200.15     85.34 o
   0   1  12     1601.83     1461.33     37.97 o
   1   1  12      356.92      272.94     24.19 o
   2   1  12     1137.02     1104.88     50.47 o
   3   1  12      784.05      900.61     32.78 o
   4   1  12     2710.95     2405.88     45.52 o
   5   1  12      442.14      460.79     41.99 o
   6   1  12      592.51      715.09     40.50 o
   7   1  12        4.60      -23.08     31.04 o
   8   1  12      239.81      267.60     67.30 o
   9   1  12       16.88       -8.26     45.86 o
  10   1  12        7.63        6.78     42.82 o
  11   1  12        0.26      -10.61     45.56 o
 -14   2  12      946.35      974.47     84.43 o
 -13   2  12      151.25      151.09     63.49 o
 -12   2  12     1119.01     1245.94    103.78 o
 -11   2  12      800.80      980.56     80.41 o
 -10   2  12      523.74      481.59     60.79 o
  -9   2  12       43.45      -23.25     42.87 o
  -8   2  12      103.81       74.13     49.03 o
  -7   2  12     1591.91     1494.81     70.78 o
  -6   2  12      236.29      117.34     46.24 o
  -5   2  12       76.85      144.94     49.15 o
  -4   2  12     1431.11     1537.64     61.10 o
  -3   2  12     1399.78     1578.38    129.32 o
  -2   2  12      826.38      857.31     70.50 o
  -1   2  12       67.12      117.47     30.94 o
   0   2  12       27.29       47.35     20.68 o
   1   2  12       21.53      -14.01     26.71 o
   2   2  12     1362.55     1307.05     26.99 o
   3   2  12       14.30       41.62     24.37 o
   4   2  12     2033.25     2037.36     64.11 o
   5   2  12      164.50      205.17     33.99 o
   6   2  12      127.58      163.56     35.56 o
   7   2  12      157.98      267.48     44.96 o
   8   2  12     1106.73      963.64     54.84 o
   9   2  12       93.42       19.59     40.01 o
  10   2  12     1737.99     1776.06     84.36 o
  11   2  12      250.03      172.90     60.29 o
 -14   3  12       19.15       71.86     68.35 o
 -13   3  12       26.59        8.70     65.53 o
 -12   3  12        1.07      -27.34     54.15 o
 -11   3  12       22.78       -4.81     50.55 o
 -10   3  12        7.73       -1.79     41.36 o
  -9   3  12      416.17      356.27     54.63 o
  -8   3  12      611.71      763.65     76.38 o
  -7   3  12      284.10      285.40     58.21 o
  -6   3  12     1339.92     1303.73     70.94 o
  -5   3  12       86.22      143.74     58.52 o
  -4   3  12     4714.96     4518.17     96.30 o
  -3   3  12     1708.24     1849.17     67.21 o
  -2   3  12     2269.67     2264.15     58.86 o
  -1   3  12      494.15      540.29     48.13 o
   0   3  12     7666.06     7531.68     86.74 o
   1   3  12     4226.27     4435.34     59.53 o
   2   3  12       34.49       48.62     26.75 o
   3   3  12     4140.25     3996.87     77.05 o
   4   3  12     1006.60     1190.58     37.64 o
   5   3  12      645.60      690.42     41.22 o
   6   3  12      253.18      246.55     35.05 o
   7   3  12      592.25      630.15     41.16 o
   8   3  12       91.96      119.26     30.39 o
   9   3  12      271.52      286.82     54.35 o
  10   3  12       16.11       13.58     43.04 o
  11   3  12        3.66      -16.99     39.73 o
 -14   4  12       55.69      189.56     63.87 o
 -13   4  12      910.24      868.24     78.80 o
 -12   4  12      320.16      209.00     64.80 o
 -11   4  12      526.84      700.76     61.03 o
 -10   4  12     3057.33     2899.14    100.97 o
  -9   4  12      848.62      915.40     65.87 o
  -8   4  12      163.20       95.49     49.23 o
  -7   4  12      242.69      207.48     67.78 o
  -6   4  12        1.30      -12.02     48.76 o
  -5   4  12     1706.67     1789.84     65.85 o
  -4   4  12       81.85      126.88     41.92 o
  -3   4  12        8.00      -32.89     34.48 o
  -2   4  12       12.40       -1.05     33.69 o
  -1   4  12     3066.74     3257.52     65.38 o
   0   4  12      891.07      846.73     49.13 o
   1   4  12      535.83      583.76     59.65 o
   2   4  12       33.19      104.58     33.64 o
   3   4  12        3.64      -32.61     37.07 o
   4   4  12      148.91      178.40     35.63 o
   5   4  12     2208.68     2250.50     63.20 o
   6   4  12      322.79      355.58     30.73 o
   7   4  12      642.82      684.47     48.91 o
   8   4  12      504.47      644.10     36.96 o
   9   4  12     1323.72     1358.19     53.76 o
  10   4  12      154.46      259.05     78.23 o
  11   4  12      241.38      113.43     35.84 o
 -13   5  12       82.34       85.19     52.57 o
 -12   5  12        0.34       15.55     64.31 o
 -11   5  12      190.77      337.55     77.32 o
 -10   5  12     1794.69     1875.27     86.97 o
  -9   5  12     1763.88     1651.47     96.93 o
  -8   5  12     1989.59     1764.78     72.29 o
  -7   5  12     1486.64     1568.87    139.58 o
  -6   5  12      777.99      766.16     65.54 o
  -5   5  12     1040.34     1018.88     83.47 o
  -4   5  12      168.66       88.49     41.71 o
  -3   5  12     3640.85     3841.25    133.38 o
  -2   5  12     1551.88     1268.94     54.54 o
  -1   5  12     2032.86     2024.29     54.39 o
   0   5  12      135.55       79.44     47.20 o
   1   5  12      571.59      529.71     35.41 o
   2   5  12     1807.75     1768.70    108.05 o
   3   5  12     2518.23     2621.53     74.10 o
   4   5  12     2297.01     1985.33    100.02 o
   5   5  12      258.55      202.52     64.71 o
   6   5  12      416.13      418.10     25.40 o
   7   5  12     2087.49     1919.17     41.09 o
   8   5  12        0.36       24.70     23.05 o
   9   5  12      203.26      134.35     39.98 o
  10   5  12        3.60       24.90     32.23 o
  11   5  12       10.52      -39.18     79.15 o
 -13   6  12      323.72      207.76     59.20 o
 -12   6  12       57.26       45.69     49.99 o
 -11   6  12     1010.47      856.30     70.76 o
 -10   6  12       53.86      101.81     65.98 o
  -9   6  12      504.24      417.03     57.98 o
  -8   6  12      550.36      691.25     71.35 o
  -7   6  12      404.06      516.80     62.97 o
  -6   6  12      876.77      957.07    102.03 o
  -5   6  12     1219.10     1321.04     61.60 o
  -4   6  12      130.83      254.33     47.64 o
  -3   6  12      104.13       74.99     42.39 o
  -2   6  12      451.07      516.70     45.40 o
  -1   6  12      529.52      608.33     52.68 o
   0   6  12      112.50      134.22     23.89 o
   1   6  12     1057.43      920.89     45.39 o
   2   6  12        4.69       -6.73     34.24 o
   3   6  12        9.46       54.35     47.20 o
   4   6  12      708.61      741.07     43.74 o
   5   6  12     1184.48     1370.88     90.78 o
   6   6  12      350.48      434.07     89.74 o
   7   6  12     2087.39     1953.21     63.20 o
   8   6  12      188.48      167.08     39.07 o
   9   6  12      922.87      839.84     43.41 o
  10   6  12        4.52       38.46     97.09 o
  11   6  12      289.15      390.77     92.45 o
 -13   7  12       14.65        7.24     60.49 o
 -12   7  12       16.24       21.66     63.40 o
 -11   7  12       63.20        3.06     52.44 o
 -10   7  12       13.69       33.40     42.89 o
  -9   7  12     2477.77     2344.08    105.31 o
  -8   7  12      159.42       59.05     44.21 o
  -7   7  12       13.82      105.23     61.49 o
  -6   7  12      303.03      406.57     47.32 o
  -5   7  12     2058.95     2091.55     79.78 o
  -4   7  12       11.17       60.85     44.55 o
  -3   7  12     2346.02     2532.24     80.33 o
  -2   7  12      181.13      301.45    108.14 o
  -1   7  12     4380.62     4369.83     84.56 o
   0   7  12       60.53       66.48     16.27 o
   1   7  12     2035.82     1845.51    106.84 o
   2   7  12       41.17       72.09     26.73 o
   3   7  12     1868.12     2006.66     58.00 o
   4   7  12      585.56      612.06     36.29 o
   5   7  12      659.54      732.33     35.38 o
   6   7  12      403.12      495.70     45.05 o
   7   7  12      100.80       73.40     23.61 o
   8   7  12      286.30      253.23     66.38 o
   9   7  12      169.53       51.05     93.73 o
  10   7  12       63.50       40.95     93.02 o
 -13   8  12      285.07      181.65     61.95 o
 -12   8  12        2.87       14.76     62.08 o
 -11   8  12      175.42      189.32     50.09 o
 -10   8  12      228.76      237.18     49.78 o
  -9   8  12     1627.77     1579.09     94.66 o
  -8   8  12      505.91      531.08     85.82 o
  -7   8  12      190.65      347.51     72.91 o
  -6   8  12      795.39      764.88     91.41 o
  -5   8  12      433.38      425.49    106.85 o
  -4   8  12       59.82       20.78     56.45 o
  -3   8  12     1154.17     1093.88     61.59 o
  -2   8  12      482.98      605.45     51.21 o
  -1   8  12     1031.66     1100.99     46.25 o
   0   8  12       52.37       34.51     14.57 o
   1   8  12      758.33      792.29     50.75 o
   2   8  12      255.70      464.43     42.32 o
   3   8  12       14.76       25.95     31.74 o
   4   8  12     1175.13     1207.03     64.77 o
   5   8  12      312.86      251.15     34.66 o
   6   8  12     1298.40     1289.77     39.50 o
   7   8  12      588.37      631.88     37.40 o
   8   8  12      297.17      211.35     42.39 o
   9   8  12      606.24      609.67     98.73 o
  10   8  12       69.31      189.27    232.25 o
 -12   9  12        0.90       29.51     63.61 o
 -11   9  12       19.96       47.47     53.29 o
 -10   9  12      222.18      261.41     59.59 o
  -9   9  12      611.63      628.95     60.43 o
  -8   9  12      166.16       82.19     51.03 o
  -7   9  12      620.20      487.03     60.63 o
  -6   9  12      623.84      801.33     87.51 o
  -5   9  12       93.49       81.62     54.39 o
  -4   9  12      428.74      527.01     56.30 o
  -3   9  12     5110.93     4895.10     81.89 o
  -2   9  12      417.73      448.75     30.28 o
  -1   9  12     3358.02     3283.40     81.71 o
   0   9  12      378.46      455.32     45.08 o
   1   9  12     2730.48     2759.87     80.74 o
   2   9  12      217.01      241.60     44.92 o
   3   9  12     1382.91     1403.43     63.63 o
   4   9  12      157.55      236.80     33.19 o
   5   9  12      193.07      162.69     23.65 o
   6   9  12      153.86      131.76     18.66 o
   7   9  12      194.00      153.95     59.93 o
   8   9  12      214.46      273.01     87.00 o
   9   9  12       20.86     -130.40    130.40 o
  10   9  12       53.34      237.53     94.41 o
 -12  10  12      179.01       95.59     53.03 o
 -11  10  12      210.92      205.59     56.10 o
 -10  10  12      542.03      588.89    107.62 o
  -9  10  12      536.22      478.37     75.54 o
  -8  10  12       99.23       99.02     75.19 o
  -7  10  12        3.41       -0.74     74.43 o
  -6  10  12      148.28      220.31     53.46 o
  -5  10  12      142.71      150.53     44.82 o
  -4  10  12       19.88        5.09     34.29 o
  -3  10  12       35.31       59.47     36.25 o
  -2  10  12      595.97      677.15     52.60 o
  -1  10  12       95.33      157.18     37.97 o
   0  10  12      148.96      155.32     15.41 o
   1  10  12      101.62       39.07     33.66 o
   2  10  12      598.96      651.29     39.95 o
   3  10  12      205.20      248.69     63.72 o
   4  10  12       18.25       39.45     27.78 o
   5  10  12     1463.92     1375.21     68.21 o
   6  10  12       19.68      -38.41     79.70 o
   7  10  12      211.51      252.72     87.73 o
   8  10  12      143.97      117.25    143.19 o
   9  10  12      160.96       89.90     87.03 o
 -11  11  12       41.87       57.60    195.18 o
 -10  11  12      174.50      190.43     79.59 o
  -9  11  12      119.06      117.29     79.70 o
  -8  11  12       87.94      157.75     69.49 o
  -7  11  12      272.28      209.77     58.47 o
  -6  11  12     1457.89     1621.12     75.16 o
  -5  11  12      972.09     1009.91     50.95 o
  -4  11  12      251.82      271.98     33.69 o
  -3  11  12       44.31      -37.28     38.20 o
  -2  11  12     1102.42     1134.08     44.36 o
  -1  11  12      619.23      650.62     48.65 o
   0  11  12      613.82      702.54     51.67 o
   1  11  12     2125.99     2061.50     82.03 o
   2  11  12      649.60      701.28     47.29 o
   3  11  12        5.58       36.35     25.59 o
   4  11  12      712.79      672.65     68.19 o
   5  11  12      168.43      206.23     73.01 o
   6  11  12      415.14      320.89    131.95 o
   7  11  12        1.24      -54.89    125.54 o
   8  11  12      101.68       79.22    104.85 o
   9  11  12       18.18      -26.95    110.60 o
 -11  12  12        0.29      107.00    130.43 o
 -10  12  12      193.42      116.38    138.66 o
  -9  12  12      219.90      214.82     57.90 o
  -8  12  12       76.64      104.90     95.17 o
  -7  12  12       86.49       87.06     49.58 o
  -6  12  12      252.63      288.38     54.45 o
  -5  12  12      145.48      174.78     56.37 o
  -4  12  12      702.27      712.68     98.97 o
  -3  12  12      590.48      673.75     39.57 o
  -2  12  12      151.15      128.22     32.44 o
  -1  12  12      669.91      646.37     57.42 o
   0  12  12        7.17       64.21     32.12 o
   1  12  12      368.19      467.27     41.41 o
   2  12  12      127.63      125.79     36.98 o
   3  12  12        1.86       11.82     32.35 o
   4  12  12     1508.66     1369.89     81.89 o
   5  12  12      454.85      406.99     76.56 o
   6  12  12      251.87      209.96    109.35 o
   7  12  12       28.85       33.11    105.13 o
   8  12  12      159.37      226.64    135.86 o
 -11  13  12       47.71      -43.23    121.48 o
 -10  13  12       13.80        4.10     65.81 o
  -9  13  12       39.16       68.55     74.82 o
  -8  13  12      685.82      631.21     97.73 o
  -7  13  12       16.85       64.89     43.40 o
  -6  13  12     1419.48     1458.43     59.85 o
  -5  13  12       26.52       12.34     45.79 o
  -4  13  12     1687.03     1850.99     94.59 o
  -3  13  12      146.99      137.28     31.37 o
  -2  13  12      631.78      644.61     42.16 o
  -1  13  12       15.63       12.57     22.18 o
   0  13  12       26.70       64.94     35.30 o
   1  13  12        5.17        5.27     41.87 o
   2  13  12      450.18      543.78     47.05 o
   3  13  12       34.38       81.78     35.56 o
   4  13  12     1472.69     1420.60    188.92 o
   5  13  12      161.02      248.36    151.89 o
   6  13  12      262.61      291.09    100.54 o
   7  13  12        2.46     -167.53    167.53 o
   8  13  12       70.67       26.41     93.50 o
 -10  14  12       73.29       54.63    100.43 o
  -9  14  12      110.08      230.11     76.13 o
  -8  14  12      163.89      174.31     43.26 o
  -7  14  12       97.25       98.69     39.18 o
  -6  14  12      432.54      381.81     52.26 o
  -5  14  12       37.13       32.11     32.20 o
  -4  14  12       31.62        8.50     45.80 o
  -3  14  12       33.50       64.10     31.57 o
  -2  14  12        6.58       66.24     35.46 o
  -1  14  12       25.76       14.47     25.25 o
   0  14  12      501.55      422.53     44.53 o
   1  14  12        6.64        2.21     52.22 o
   2  14  12      256.37      291.78     33.12 o
   3  14  12       96.64       69.11     29.07 o
   4  14  12      757.34      761.84     88.40 o
   5  14  12        2.90      390.19    117.85 o
   6  14  12      403.57      555.58    129.40 o
   7  14  12        8.53       20.08     91.44 o
  -9  15  12        3.84       -4.58     88.15 o
  -8  15  12       61.71       46.68     42.32 o
  -7  15  12       29.25      -39.21     42.22 o
  -6  15  12      444.66      626.41     75.82 o
  -5  15  12       34.82       28.40     36.84 o
  -4  15  12     1266.05     1308.69     61.00 o
  -3  15  12      291.61      310.07     37.75 o
  -2  15  12      183.99      370.25     70.51 o
  -1  15  12       87.04      124.25     34.09 o
   0  15  12      791.47      753.44     61.57 o
   1  15  12       55.84       51.41     35.31 o
   2  15  12      148.44      179.04     59.44 o
   3  15  12       53.13       96.00     89.97 o
   4  15  12      732.23      821.26    113.61 o
   5  15  12       43.45       53.79     74.58 o
   6  15  12      135.98      137.61    172.16 o
   7  15  12       58.58       66.53    142.68 o
  -8  16  12      274.54      283.55    125.15 o
  -7  16  12       34.72       73.52     41.00 o
  -6  16  12       58.45      -10.68     49.01 o
  -5  16  12      224.00      210.12     47.69 o
  -4  16  12        7.29       -2.99     40.92 o
  -3  16  12        4.51        2.13     39.83 o
  -2  16  12        0.30       35.69     31.07 o
  -1  16  12        4.85      -27.20     27.20 o
   0  16  12       19.77       16.86     42.69 o
   1  16  12        7.10      -20.91     33.93 o
   2  16  12      250.51       29.56    109.51 o
   3  16  12        3.19      -33.26    113.52 o
   4  16  12      147.68      207.48    102.78 o
   5  16  12      109.48      157.84     84.62 o
   6  16  12      173.28      178.43    109.64 o
  -7  17  12      104.16      -50.37    118.59 o
  -6  17  12      163.64      105.64     45.88 o
  -5  17  12      158.08      101.79     46.15 o
  -4  17  12      202.79      128.29     40.94 o
  -3  17  12      119.73      119.36     41.47 o
  -2  17  12      119.23      134.12     37.04 o
  -1  17  12      132.20      136.92     40.20 o
   0  17  12      423.42      459.86     67.24 o
   1  17  12      254.00      207.34     97.34 o
   2  17  12       47.28       46.09    122.94 o
   3  17  12      138.47       27.19    135.01 o
   4  17  12      114.41       98.30    181.40 o
   5  17  12       17.28     -115.92    244.37 o
  -6  18  12        2.95      -19.74     43.40 o
  -5  18  12        2.20       -5.05     35.37 o
  -4  18  12       42.83       42.08     43.43 o
  -3  18  12        0.72        6.17     43.32 o
  -2  18  12       10.30       45.38     39.10 o
  -1  18  12       17.96       72.40     56.56 o
   0  18  12        6.75       69.52     79.53 o
   1  18  12        8.42      123.30     83.34 o
   2  18  12       33.79      358.59    126.19 o
   3  18  12       21.02       69.22    126.74 o
  -4  19  12       23.10       91.26     68.62 o
  -3  19  12      164.63      241.86     46.09 o
  -2  19  12       38.78       74.09     50.46 o
  -1  19  12       66.33        9.88     42.32 o
   0  19  12        5.05      327.45    106.79 o
   1  19  12      395.50      464.02    139.17 o
 -13   0  13      416.70      276.60    106.96 o
 -11   0  13        8.53      -61.46     85.66 o
  -9   0  13      412.42      427.97     93.23 o
  -7   0  13      172.97       52.62     75.98 o
  -5   0  13     5330.72     5140.99    158.40 o
  -3   0  13     1650.09     1839.95    101.79 o
  -1   0  13     2821.29     2985.54     93.68 o
   1   0  13     2886.91     2360.61     85.31 o
   3   0  13    10079.58    10657.92    127.35 o
   5   0  13     1500.63     1449.11     69.50 o
   7   0  13     2523.19     2291.25     96.16 o
   9   0  13      401.18      323.32     65.75 o
  11   0  13      165.67       80.55     97.47 o
 -14   1  13      128.38       92.05     64.54 o
 -13   1  13      958.26      993.44    100.94 o
 -12   1  13        0.59      -45.24     63.16 o
 -11   1  13     3105.29     2811.16     97.57 o
 -10   1  13      429.73      374.15     57.23 o
  -9   1  13       22.74      -45.97     45.97 o
  -8   1  13       18.79        2.58     44.28 o
  -7   1  13      687.19      718.12     60.96 o
  -6   1  13      673.94      686.72     58.79 o
  -5   1  13     7294.36     7322.89    124.79 o
  -4   1  13      143.50      268.52     47.73 o
  -3   1  13     5875.77     6016.88    104.79 o
  -2   1  13     1013.97     1200.05     51.24 o
  -1   1  13     1019.59      931.59     41.05 o
   0   1  13       69.34      107.62     27.34 o
   1   1  13      218.76      295.68     37.23 o
   2   1  13      809.32      690.20     43.04 o
   3   1  13      162.01      206.70     27.75 o
   4   1  13      224.93      212.47     28.69 o
   5   1  13      982.50      832.26     36.61 o
   6   1  13       43.52       76.26     38.97 o
   7   1  13     1335.15     1344.23     72.27 o
   8   1  13       41.59       84.24     29.69 o
   9   1  13      650.86      658.75     75.73 o
  10   1  13       22.39      -12.71     59.78 o
  11   1  13      564.32      555.39     92.34 o
 -14   2  13      105.04       69.31     68.81 o
 -13   2  13       97.93      133.35     58.60 o
 -12   2  13       67.26       45.67     50.92 o
 -11   2  13      579.94      436.71     60.82 o
 -10   2  13       30.96      -25.23     56.98 o
  -9   2  13        1.67       -3.51     52.70 o
  -8   2  13     1523.36     1486.16     72.46 o
  -7   2  13      541.29      556.54     83.09 o
  -6   2  13       90.58      141.21     52.91 o
  -5   2  13      988.72     1268.08    101.66 o
  -4   2  13     3854.75     3658.88    101.75 o
  -3   2  13     2300.18     2431.54     65.41 o
  -2   2  13     1644.26     1351.69     52.79 o
  -1   2  13     2702.64     2754.99     93.94 o
   0   2  13      692.50      737.35     55.56 o
   1   2  13     2112.31     2434.32     54.64 o
   2   2  13     3270.37     3552.49     59.55 o
   3   2  13     6059.63     6100.22    100.72 o
   4   2  13       22.27       59.07     21.25 o
   5   2  13      219.24      257.12     48.31 o
   6   2  13      623.77      682.73     42.97 o
   7   2  13     2054.31     2056.05     64.29 o
   8   2  13        6.62       42.48     30.99 o
   9   2  13      425.42      496.83     50.36 o
  10   2  13       48.76      -15.11     34.97 o
  11   2  13      197.73      224.58     42.91 o
 -14   3  13      102.14      114.97     60.00 o
 -13   3  13      385.83      323.27     92.31 o
 -12   3  13      230.11      329.72     73.71 o
 -11   3  13     1159.46     1076.40     94.03 o
 -10   3  13      387.01      353.31     61.08 o
  -9   3  13        7.33      -32.71     55.97 o
  -8   3  13      661.76      658.83     56.68 o
  -7   3  13      720.78      774.18     96.18 o
  -6   3  13      799.05      802.96     62.36 o
  -5   3  13     1218.97     1294.69     71.95 o
  -4   3  13     2133.75     1898.20     62.72 o
  -3   3  13     4889.48     4763.12     86.43 o
  -2   3  13      319.83      324.54     45.25 o
  -1   3  13     1863.76     1961.49     54.84 o
   0   3  13      245.60      291.95     28.38 o
   1   3  13      301.11      306.90     25.90 o
   2   3  13      780.77      785.21     68.23 o
   3   3  13       27.41       59.74     36.75 o
   4   3  13     1344.62     1283.12     57.18 o
   5   3  13      651.71      621.96     35.23 o
   6   3  13      170.52      240.23     30.62 o
   7   3  13      712.15      645.03     44.21 o
   8   3  13      130.70      118.61     34.38 o
   9   3  13      588.61      601.83     47.01 o
  10   3  13      107.32      108.84     39.88 o
  11   3  13       78.70       50.88     45.19 o
 -13   4  13        0.54       74.63     91.42 o
 -12   4  13        4.14      -73.74     76.27 o
 -11   4  13      186.58      183.17     77.97 o
 -10   4  13      239.48      182.23     62.81 o
  -9   4  13      543.25      693.19     67.61 o
  -8   4  13      724.26      590.84     66.70 o
  -7   4  13      797.56      841.31     89.17 o
  -6   4  13      351.63      495.08     55.34 o
  -5   4  13      359.66      348.28     51.67 o
  -4   4  13     1010.97     1001.44     64.66 o
  -3   4  13     1834.23     1877.12     75.84 o
  -2   4  13     1806.84     1853.69     76.92 o
  -1   4  13      427.11      379.79     47.67 o
   0   4  13     3339.68     3446.84     68.65 o
   1   4  13     1146.56     1170.26     26.45 o
   2   4  13     1540.51     1563.63     55.68 o
   3   4  13     1827.20     1682.37     79.69 o
   4   4  13        8.64      -14.04     34.95 o
   5   4  13       14.90       48.51     22.68 o
   6   4  13     2022.82     1982.15     48.91 o
   7   4  13       89.99       97.51     30.14 o
   8   4  13      572.44      503.65     49.83 o
   9   4  13      318.23      276.88     41.25 o
  10   4  13      168.41      186.58     55.60 o
  11   4  13      223.00      151.40     77.01 o
 -13   5  13      108.58      184.57     65.88 o
 -12   5  13      305.83      284.63     64.41 o
 -11   5  13        2.35       10.49     52.67 o
 -10   5  13       10.99       58.89     58.81 o
  -9   5  13      358.00      346.25     62.82 o
  -8   5  13     2762.32     2609.74    108.96 o
  -7   5  13     1101.76     1017.99     77.15 o
  -6   5  13     3707.74     3361.87    103.27 o
  -5   5  13       27.09       41.63     57.66 o
  -4   5  13     1249.52     1310.05    101.12 o
  -3   5  13      149.95      196.03     54.06 o
  -2   5  13     2070.24     1990.67     59.30 o
  -1   5  13     2868.96     2717.30     63.68 o
   0   5  13     1647.34     1715.65     36.92 o
   1   5  13      165.72      193.11     52.76 o
   2   5  13      698.85      678.62     38.88 o
   3   5  13       86.23       67.46     36.05 o
   4   5  13     3053.95     3157.49     61.93 o
   5   5  13        3.07       -4.16     34.88 o
   6   5  13      786.86      851.36     47.39 o
   7   5  13       92.25      125.85     23.85 o
   8   5  13      874.69      864.85     68.54 o
   9   5  13      292.48      281.30     28.14 o
  10   5  13      143.11      125.72     56.36 o
 -13   6  13       44.36       24.79     58.76 o
 -12   6  13       34.22       98.73     52.50 o
 -11   6  13       62.68       20.12     69.42 o
 -10   6  13      229.05      241.97     59.13 o
  -9   6  13      384.06      456.81     88.90 o
  -8   6  13       76.62      138.14     49.59 o
  -7   6  13       92.98      264.43    107.85 o
  -6   6  13      179.75      196.42     52.42 o
  -5   6  13     2466.90     2570.38     78.65 o
  -4   6  13     2226.43     2159.53     80.60 o
  -3   6  13       61.11       80.89     39.45 o
  -2   6  13     1490.01     1066.53     51.64 o
  -1   6  13      122.20      374.46     75.00 o
   0   6  13     6542.05     6641.33     86.56 o
   1   6  13       56.54       94.95     43.77 o
   2   6  13      404.24      647.29     57.62 o
   3   6  13       11.91      -13.79     40.60 o
   4   6  13      744.71      701.36     76.93 o
   5   6  13       21.22        0.42     39.77 o
   6   6  13     4574.72     4377.13     74.30 o
   7   6  13       58.96       14.00     34.25 o
   8   6  13      688.54      683.83     60.90 o
   9   6  13       11.30       63.08     43.32 o
  10   6  13       29.88       45.69    177.54 o
 -13   7  13       72.12       91.69     62.55 o
 -12   7  13       44.45      128.37     57.30 o
 -11   7  13      109.66      132.79     53.11 o
 -10   7  13     1435.58     1477.02    112.09 o
  -9   7  13        2.17      -26.19     46.00 o
  -8   7  13     4140.65     4004.60     92.95 o
  -7   7  13       16.60       35.42     48.71 o
  -6   7  13      478.98      594.06     58.51 o
  -5   7  13      797.55      634.82     59.40 o
  -4   7  13      611.81      553.88     76.43 o
  -3   7  13        9.66       42.48     39.04 o
  -2   7  13     1578.72     1522.49    139.33 o
  -1   7  13       19.97      -20.68     37.80 o
   0   7  13     1781.36     2155.67     75.84 o
   1   7  13      576.85      608.71     60.15 o
   2   7  13      433.19      293.94     50.77 o
   3   7  13      796.80      756.89     75.16 o
   4   7  13     1423.11     1556.11     43.69 o
   5   7  13       31.83       45.00     36.47 o
   6   7  13       45.30       40.62     29.96 o
   7   7  13      156.13       85.28     32.32 o
   8   7  13      470.96      486.30     50.17 o
   9   7  13        1.53      -92.35     92.35 o
  10   7  13      218.10      345.90     92.27 o
 -13   8  13       14.86        1.74     69.38 o
 -12   8  13      166.71      196.37     56.89 o
 -11   8  13       33.13       26.99     55.03 o
 -10   8  13       75.91       42.14     51.91 o
  -9   8  13      293.24      315.00     62.14 o
  -8   8  13       35.13      108.70     60.13 o
  -7   8  13       82.45       50.41     41.56 o
  -6   8  13       16.30       87.66     72.94 o
  -5   8  13      330.92      382.53     64.37 o
  -4   8  13      112.26      164.60     45.52 o
  -3   8  13      233.06      235.93     55.31 o
  -2   8  13     1423.20     1558.86     76.60 o
  -1   8  13     1412.63     1382.70     41.52 o
   0   8  13     3356.25     3351.23     74.84 o
   1   8  13      553.06      468.34     41.11 o
   2   8  13     1112.29     1206.31     43.69 o
   3   8  13      513.25      526.28     60.22 o
   4   8  13       83.65       83.50     26.42 o
   5   8  13      286.20      255.61     30.12 o
   6   8  13     2561.40     2525.25     75.31 o
   7   8  13      671.44      604.83     54.74 o
   8   8  13      485.26      658.76    146.33 o
   9   8  13        0.24      -21.32     97.64 o
  10   8  13      150.65      310.11    113.32 o
 -12   9  13      216.72      446.59     87.98 o
 -11   9  13      141.20      164.16     59.11 o
 -10   9  13      890.84     1093.30     99.84 o
  -9   9  13      229.12      231.22     57.15 o
  -8   9  13      687.40      892.25     87.38 o
  -7   9  13      271.49      198.66     70.63 o
  -6   9  13     2247.40     2004.70     82.21 o
  -5   9  13       79.55       57.60     55.18 o
  -4   9  13       30.54       26.12     46.33 o
  -3   9  13      981.13      967.33     66.60 o
  -2   9  13      879.34      913.49     42.66 o
  -1   9  13      219.73      295.61     50.66 o
   0   9  13      609.81      549.26     43.90 o
   1   9  13      210.87      300.65     67.70 o
   2   9  13       63.68       24.25     36.17 o
   3   9  13      307.93      241.21     56.70 o
   4   9  13      363.71      347.00     32.98 o
   5   9  13      426.48      407.66     37.58 o
   6   9  13        3.35        0.65     27.95 o
   7   9  13        0.98        2.02     13.25 o
   8   9  13      137.29      138.61     85.46 o
   9   9  13       68.94      125.47    111.55 o
 -12  10  13        0.70       44.88     46.74 o
 -11  10  13       63.34       35.31     51.06 o
 -10  10  13      123.17       92.26     61.07 o
  -9  10  13        3.40       19.48     66.81 o
  -8  10  13        2.32       71.64     59.36 o
  -7  10  13       11.90       26.77     61.67 o
  -6  10  13      115.00      106.19     52.22 o
  -5  10  13       96.67       94.89     59.45 o
  -4  10  13      407.20      480.43     66.98 o
  -3  10  13      544.74      696.90     49.13 o
  -2  10  13     1507.40     1400.46     56.61 o
  -1  10  13     1185.72     1028.12     35.13 o
   0  10  13     1756.67     1663.61     82.51 o
   1  10  13      591.42      638.43     57.40 o
   2  10  13      524.68      566.66     51.02 o
   3  10  13     1575.17     1455.81    124.37 o
   4  10  13      570.98      636.73     43.81 o
   5  10  13       91.52       80.92     19.58 o
   6  10  13       38.11        2.58     20.80 o
   7  10  13      471.66      452.51    115.73 o
   8  10  13      196.14       52.91     85.05 o
   9  10  13       25.22      123.05     93.85 o
 -11  11  13      657.27      817.18    111.63 o
 -10  11  13      460.99      547.17     61.29 o
  -9  11  13      535.89      540.99     68.72 o
  -8  11  13      263.28      201.99     52.87 o
  -7  11  13      828.34      627.18    138.77 o
  -6  11  13       36.86      -39.45     39.45 o
  -5  11  13     1787.82     1699.64     64.05 o
  -4  11  13      387.78      389.94     49.89 o
  -3  11  13       93.07       70.70     34.59 o
  -2  11  13        3.11       17.48     32.63 o
  -1  11  13      307.33      292.41     32.97 o
   0  11  13      286.39      226.90     40.33 o
   1  11  13       21.68       16.09     35.42 o
   2  11  13       40.04        3.65     47.49 o
   3  11  13       68.89      101.66     34.06 o
   4  11  13        0.60       28.59     27.36 o
   5  11  13      300.53      207.26     42.33 o
   6  11  13      545.43      621.12    101.72 o
   7  11  13      345.63      277.18    168.02 o
   8  11  13       17.48      197.64    114.08 o
   9  11  13      138.05       81.86     97.67 o
 -11  12  13       58.85      158.93     82.84 o
 -10  12  13       17.30       85.74     63.02 o
  -9  12  13      101.48      118.44     67.06 o
  -8  12  13        1.13      -23.68     47.93 o
  -7  12  13       59.21       71.91     42.77 o
  -6  12  13      393.56      541.51     58.64 o
  -5  12  13      284.98      238.66     38.36 o
  -4  12  13      351.82      406.62     44.85 o
  -3  12  13      171.55      149.05     32.15 o
  -2  12  13       47.64       27.10     29.35 o
  -1  12  13      414.64      398.59     52.96 o
   0  12  13       82.48       79.95     46.07 o
   1  12  13       54.17       53.49     43.57 o
   2  12  13       52.46       87.23     42.14 o
   3  12  13     2212.85     2121.45     56.64 o
   4  12  13       85.11       63.07     24.43 o
   5  12  13      990.58     1503.96    141.17 o
   6  12  13       23.43        8.63    129.35 o
   7  12  13      609.01      522.54    203.24 o
   8  12  13       10.30      -64.07    144.93 o
 -10  13  13       68.00       28.59     88.93 o
  -9  13  13      323.66      449.05     99.61 o
  -8  13  13       76.09       33.49     39.50 o
  -7  13  13      548.12      593.14     62.09 o
  -6  13  13        3.30       23.28     38.30 o
  -5  13  13     1330.98     1393.14     71.63 o
  -4  13  13      125.07      167.91     43.04 o
  -3  13  13      728.62      759.28     47.39 o
  -2  13  13       58.05       24.90     34.93 o
  -1  13  13      158.11      148.60     32.99 o
   0  13  13       72.00       47.30     45.24 o
   1  13  13       45.30      116.55     44.40 o
   2  13  13      195.68      175.75     33.68 o
   3  13  13       92.76       99.68     62.44 o
   4  13  13       46.86       68.69     80.88 o
   5  13  13      244.60      482.05     90.77 o
   6  13  13      135.26       62.07    152.53 o
   7  13  13      109.72      247.06    141.37 o
 -10  14  13       59.47      -37.67    139.67 o
  -9  14  13       15.65       40.60     67.50 o
  -8  14  13        1.13      -21.43     57.24 o
  -7  14  13      181.02      193.10     49.88 o
  -6  14  13       14.65        9.23     41.21 o
  -5  14  13      117.51      104.09     56.95 o
  -4  14  13       13.79       13.34     53.50 o
  -3  14  13      205.32      198.51     40.50 o
  -2  14  13       52.27      101.56     41.17 o
  -1  14  13       15.46       -0.26     30.06 o
   0  14  13       70.07      124.89     40.87 o
   1  14  13      765.24      846.40     40.49 o
   2  14  13       40.67       70.30     40.83 o
   3  14  13     1166.61     1105.81     48.56 o
   4  14  13       19.10      100.44    104.65 o
   5  14  13      818.11     1016.18     98.82 o
   6  14  13       28.24       11.05     91.51 o
   7  14  13      270.00      277.97    131.05 o
  -9  15  13      211.74      217.94    177.94 o
  -8  15  13       38.51        0.28     53.15 o
  -7  15  13      339.42      433.22    104.57 o
  -6  15  13       30.69       93.06     48.83 o
  -5  15  13      950.10     1111.50     64.83 o
  -4  15  13      324.67      248.99     50.54 o
  -3  15  13        7.44        1.61     38.77 o
  -2  15  13       22.76       57.22     42.30 o
  -1  15  13      448.14      480.75     34.17 o
   0  15  13        2.20      -31.28     35.04 o
   1  15  13        0.46      -39.88     54.38 o
   2  15  13        0.62       23.53     46.66 o
   3  15  13       42.99      -58.99    104.51 o
   4  15  13       14.06       56.40     75.62 o
   5  15  13      153.92       89.42     80.42 o
   6  15  13        0.06      -15.22     95.03 o
  -8  16  13       13.61       54.49     90.24 o
  -7  16  13        6.22      -27.21     44.45 o
  -6  16  13       34.09       82.93     50.25 o
  -5  16  13       57.22      134.65     48.45 o
  -4  16  13      115.87      142.80     48.46 o
  -3  16  13      449.27      443.97     50.57 o
  -2  16  13       82.13       49.07     39.62 o
  -1  16  13      302.24      271.97     46.29 o
   0  16  13       40.69       71.86     64.21 o
   1  16  13      318.50      394.92     77.26 o
   2  16  13      272.59       87.57    199.79 o
   3  16  13      357.15      471.61    150.39 o
   4  16  13      139.05       59.72    118.79 o
   5  16  13      274.88      253.97    108.73 o
  -7  17  13      235.19      205.69     53.79 o
  -6  17  13        5.57       66.84     48.85 o
  -5  17  13       18.33        8.48     40.53 o
  -4  17  13      405.58      420.88     48.42 o
  -3  17  13        8.01       41.82     40.22 o
  -2  17  13       55.66       69.64     34.41 o
  -1  17  13      130.53      113.05     51.74 o
   0  17  13       30.49       31.91     34.19 o
   1  17  13        1.04       37.34     83.69 o
   2  17  13        1.26      -41.80     87.15 o
   3  17  13        6.48      -19.94    204.90 o
   4  17  13        0.84       53.80    134.66 o
  -5  18  13       32.18       54.96     38.72 o
  -4  18  13      240.91      137.12     43.39 o
  -3  18  13       41.28      130.77     64.62 o
  -2  18  13       38.48       31.25     42.80 o
  -1  18  13       56.29      103.44     57.39 o
   0  18  13      239.19      256.88    105.69 o
   1  18  13      131.71      151.73    106.91 o
   2  18  13      346.74      585.61    140.73 o
  -2  19  13       53.37      213.74    116.60 o
  -1  19  13       19.93       56.59     52.36 o
 -14   0  14      132.60       27.62    101.47 o
 -12   0  14      795.22      735.70    354.33 o
 -10   0  14       91.49      110.97     72.34 o
  -8   0  14     2085.06     1828.61    160.31 o
  -6   0  14      929.42      974.91     83.57 o
  -4   0  14    11355.59     9870.96    200.55 o
  -2   0  14    16491.18    15611.89    303.06 o
   0   0  14      163.47      273.66    104.45 o
   2   0  14     1101.95      823.60     44.80 o
   4   0  14     1244.93     1091.01     76.22 o
   6   0  14      246.16      422.34     80.42 o
   8   0  14        0.73      -21.29     49.80 o
  10   0  14       13.64       53.17     76.60 o
 -14   1  14      438.33      473.99     80.85 o
 -13   1  14       22.52      -47.48     56.99 o
 -12   1  14     1399.86     1248.93     84.64 o
 -11   1  14        1.31      -57.55     57.55 o
 -10   1  14       11.14       13.93     55.01 o
  -9   1  14      284.67      252.90     64.18 o
  -8   1  14      446.07      593.31     56.81 o
  -7   1  14      869.22      912.31     60.86 o
  -6   1  14        0.94        3.36     43.57 o
  -5   1  14      115.54      332.88     54.90 o
  -4   1  14       89.34       50.48     50.72 o
  -3   1  14     2908.71     2901.12     86.74 o
  -2   1  14       86.67       32.84     37.08 o
  -1   1  14       56.49        6.43     33.80 o
   0   1  14      593.10      521.73     33.95 o
   1   1  14       36.96        2.68     33.75 o
   2   1  14     2132.37     2337.66    118.40 o
   3   1  14      137.25       95.25     27.89 o
   4   1  14      182.28       89.80     23.91 o
   5   1  14       83.47       99.57     30.19 o
   6   1  14     4104.80     3981.23     65.78 o
   7   1  14       20.53       -2.71     35.23 o
   8   1  14     1301.31     1554.24     50.19 o
   9   1  14        4.11      -31.78     38.14 o
  10   1  14      819.69      847.98     60.29 o
  11   1  14       42.70      103.77     59.87 o
 -14   2  14      109.66       37.57    180.15 o
 -13   2  14        0.24       59.64     81.06 o
 -12   2  14      356.36      296.20     86.59 o
 -11   2  14      443.37      461.81     74.47 o
 -10   2  14      359.56      441.92     79.23 o
  -9   2  14       87.15       -3.69     48.05 o
  -8   2  14      190.56      214.97     62.51 o
  -7   2  14      158.82      179.45     52.82 o
  -6   2  14      600.93      641.82     66.77 o
  -5   2  14      866.48      960.53     63.32 o
  -4   2  14     7050.54     6783.62    130.45 o
  -3   2  14     1328.08     1456.29    117.89 o
  -2   2  14     3349.35     3763.22     90.47 o
  -1   2  14       62.00        8.37     30.81 o
   0   2  14     1412.01     1398.50     49.89 o
   1   2  14      836.03      878.07     67.84 o
   2   2  14       43.84       60.55     36.56 o
   3   2  14      183.55      171.99     29.88 o
   4   2  14      589.56      693.78     37.89 o
   5   2  14      350.01      233.80     34.39 o
   6   2  14      120.20      107.07     26.85 o
   7   2  14      301.27      386.32     37.91 o
   8   2  14      121.32      107.21     36.57 o
   9   2  14        6.66       29.72     39.31 o
  10   2  14       13.66       54.59     44.19 o
 -13   3  14      383.17      448.22     75.27 o
 -12   3  14      832.42      708.52     76.52 o
 -11   3  14       89.29      172.50     61.56 o
 -10   3  14       26.57      -61.51     61.51 o
  -9   3  14       58.51       56.09     56.37 o
  -8   3  14      736.48      718.99     57.68 o
  -7   3  14      390.04      461.18     63.07 o
  -6   3  14      298.78      319.65     72.42 o
  -5   3  14     1290.37     1454.98     63.26 o
  -4   3  14       17.14       35.07     40.20 o
  -3   3  14     1074.84     1287.85     58.95 o
  -2   3  14       55.68       43.82     36.23 o
  -1   3  14     1420.33     1508.30     84.93 o
   0   3  14      280.81      254.39     30.07 o
   1   3  14      869.57      899.14     47.29 o
   2   3  14     3111.27     3113.38     70.40 o
   3   3  14     1318.65     1356.28     65.62 o
   4   3  14       62.45       85.53     28.19 o
   5   3  14      401.87      474.36     37.85 o
   6   3  14     1781.03     1743.35     48.82 o
   7   3  14      486.15      375.86     33.26 o
   8   3  14      590.30      594.83     39.13 o
   9   3  14       98.36       41.97     39.74 o
  10   3  14      478.48      413.92     52.84 o
 -13   4  14        2.20       56.99     55.64 o
 -12   4  14       38.65       10.67     49.46 o
 -11   4  14     1194.17     1178.08     97.95 o
 -10   4  14       53.01      108.35     53.80 o
  -9   4  14       70.07       84.33     54.67 o
  -8   4  14      811.66      884.68     67.26 o
  -7   4  14     1054.61     1086.44     76.69 o
  -6   4  14      778.97      886.17     83.55 o
  -5   4  14      580.11      797.27     78.67 o
  -4   4  14     1925.41     1722.88    137.08 o
  -3   4  14     4082.01     3918.23     83.79 o
  -2   4  14     2144.57     1872.12     65.87 o
  -1   4  14      623.65      697.00     64.37 o
   0   4  14     3875.38     3701.67     66.25 o
   1   4  14     1078.90     1150.55     28.77 o
   2   4  14        3.85      -36.27     36.27 o
   3   4  14      472.28      496.55     37.85 o
   4   4  14      128.85      123.88     42.18 o
   5   4  14     2630.42     2709.75     68.24 o
   6   4  14        0.84       12.35     24.78 o
   7   4  14      102.59       67.96     28.95 o
   8   4  14       32.39       12.57     30.98 o
   9   4  14        4.97       -0.47     24.99 o
  10   4  14       23.19       26.45     48.27 o
 -13   5  14      317.49      267.52     87.81 o
 -12   5  14       20.76      -14.13     63.15 o
 -11   5  14       25.05       41.89     53.79 o
 -10   5  14      662.34      781.77     67.28 o
  -9   5  14      329.95      364.70     66.67 o
  -8   5  14       21.87       35.59     44.48 o
  -7   5  14        1.41       67.27     45.70 o
  -6   5  14     1998.38     1938.95     89.76 o
  -5   5  14      252.56      385.12     50.72 o
  -4   5  14      579.04      700.01     65.18 o
  -3   5  14        1.84      -16.98     50.06 o
  -2   5  14        1.26        2.09     41.76 o
  -1   5  14       50.29       52.75     35.70 o
   0   5  14      227.24      215.48     24.57 o
   1   5  14     1369.76     1174.50     70.31 o
   2   5  14       95.02      122.89     64.66 o
   3   5  14      424.31      459.64     42.23 o
   4   5  14      586.68      588.71     42.47 o
   5   5  14     3281.40     3327.60     83.91 o
   6   5  14      136.52       84.88     34.88 o
   7   5  14      974.65      978.24     41.19 o
   8   5  14      151.99      172.74     28.64 o
   9   5  14     1200.18     1252.20    137.20 o
  10   5  14       17.14      -22.80    129.75 o
 -13   6  14       39.30      -10.64     60.36 o
 -12   6  14        2.68       -1.61     75.56 o
 -11   6  14     1220.38     1124.15    160.06 o
 -10   6  14       11.40       14.00     61.15 o
  -9   6  14        6.21       17.87     46.67 o
  -8   6  14       12.36       28.14     53.62 o
  -7   6  14     2173.13     1888.20    110.59 o
  -6   6  14      138.29      128.93     47.26 o
  -5   6  14     3033.24     3011.74     89.60 o
  -4   6  14        1.83       85.67     67.40 o
  -3   6  14     2297.62     2494.83     85.32 o
  -2   6  14      206.13      211.54     56.30 o
  -1   6  14      935.73      796.86     97.20 o
   0   6  14        0.36       25.90     15.35 o
   1   6  14     1575.11     1455.20     54.70 o
   2   6  14      775.17      677.35     51.18 o
   3   6  14       12.94       30.06     48.36 o
   4   6  14      160.67      139.39     34.27 o
   5   6  14     2186.47     2132.72    109.32 o
   6   6  14      330.93      198.38     46.51 o
   7   6  14        9.70       17.53     43.23 o
   8   6  14       94.81      100.61     49.61 o
   9   6  14       22.88       39.61     28.66 o
  10   6  14       29.25       50.07     77.05 o
 -13   7  14      284.17      302.54     75.48 o
 -12   7  14        9.74      -27.13     50.82 o
 -11   7  14      198.47      282.83     75.93 o
 -10   7  14      181.34      209.22     61.37 o
  -9   7  14       19.84        3.76     44.88 o
  -8   7  14      236.94      317.03     78.87 o
  -7   7  14       18.74       58.31     46.83 o
  -6   7  14      384.52      431.63     65.10 o
  -5   7  14     1003.42     1190.50     96.25 o
  -4   7  14     1149.68     1128.49     68.34 o
  -3   7  14       14.66       53.03     42.14 o
  -2   7  14       58.56       28.25     45.42 o
  -1   7  14      398.38      401.91     47.54 o
   0   7  14      121.42       91.65     35.47 o
   1   7  14     2219.85     1885.25     62.51 o
   2   7  14       70.49      108.37     39.90 o
   3   7  14      174.42      185.38     41.08 o
   4   7  14      393.48      522.88     33.58 o
   5   7  14      570.65      773.88     69.98 o
   6   7  14       75.31       35.81     34.22 o
   7   7  14     1304.66     1368.32    101.16 o
   8   7  14       39.53       26.41     41.01 o
   9   7  14      718.44     1022.09    131.36 o
  10   7  14        4.86       85.30    183.45 o
 -12   8  14       47.18       54.22     60.59 o
 -11   8  14      185.97      227.69     63.99 o
 -10   8  14        0.36      -14.53     53.91 o
  -9   8  14      195.85      222.18     59.03 o
  -8   8  14     1071.87     1025.81     75.94 o
  -7   8  14     1244.37     1174.57     63.04 o
  -6   8  14      725.65      941.32    132.01 o
  -5   8  14     1724.78     1795.07     90.47 o
  -4   8  14     1318.17     1460.39     65.96 o
  -3   8  14     2224.52     2017.34     82.60 o
  -2   8  14       32.44       25.44     55.37 o
  -1   8  14     1597.89     1580.55     39.01 o
   0   8  14      821.43      952.29     94.13 o
   1   8  14     3325.90     3557.70     91.48 o
   2   8  14       81.00       58.11     28.77 o
   3   8  14      629.22      636.47     48.55 o
   4   8  14      102.29       53.68     29.39 o
   5   8  14       64.17       61.37     29.97 o
   6   8  14        1.31       15.48     28.59 o
   7   8  14       68.19      135.12     40.42 o
   8   8  14       39.49     -101.65    101.65 o
   9   8  14       50.80      173.77    108.21 o
 -12   9  14      152.48      146.38     64.60 o
 -11   9  14      249.90      172.32     57.29 o
 -10   9  14       43.70       14.46     58.80 o
  -9   9  14      396.39      360.58     66.62 o
  -8   9  14      334.03      474.15    103.73 o
  -7   9  14      140.05       90.25     66.78 o
  -6   9  14       40.09      114.87     60.68 o
  -5   9  14       83.44      131.14     60.53 o
  -4   9  14      853.92     1055.80     97.54 o
  -3   9  14      188.35      192.91     33.45 o
  -2   9  14      104.04       82.83     34.22 o
  -1   9  14     1260.58     1239.62     46.42 o
   0   9  14     1086.80     1333.23     54.75 o
   1   9  14      371.62      374.66     37.57 o
   2   9  14      326.51      369.41     47.87 o
   3   9  14       27.01       -3.60     33.13 o
   4   9  14      712.11      787.90     40.71 o
   5   9  14     1023.92     1091.81     36.37 o
   6   9  14     1304.67     1159.82     62.31 o
   7   9  14       25.25      200.41    162.06 o
   8   9  14      138.44      284.35     90.74 o
   9   9  14      753.40      713.04    128.69 o
 -12  10  14       79.20      -13.27     63.28 o
 -11  10  14      106.89       28.46     75.07 o
 -10  10  14       30.63      -23.19     73.77 o
  -9  10  14     1120.38     1284.63    137.29 o
  -8  10  14      215.00      280.61     65.35 o
  -7  10  14      367.05      384.20     77.16 o
  -6  10  14      403.16      497.14     80.60 o
  -5  10  14     1265.83     1287.41     72.87 o
  -4  10  14      101.56      -11.90     49.08 o
  -3  10  14       83.29       53.68     32.57 o
  -2  10  14      718.61      896.67     71.88 o
  -1  10  14     1605.72     1726.89     44.23 o
   0  10  14     3080.51     3111.32     72.40 o
   1  10  14      875.44      876.27     49.92 o
   2  10  14      438.38      633.52     95.61 o
   3  10  14      162.21      140.62     51.43 o
   4  10  14       14.69       17.82     25.78 o
   5  10  14       30.21       21.86     30.67 o
   6  10  14      845.57      781.90    175.94 o
   7  10  14       26.05       14.77     77.92 o
   8  10  14       12.57     -114.08    114.08 o
   9  10  14        4.76       77.79     91.92 o
 -11  11  14      138.09       47.68     74.69 o
 -10  11  14       22.83       50.61     86.59 o
  -9  11  14        4.03      -37.44     60.13 o
  -8  11  14      375.95      392.60     94.54 o
  -7  11  14       72.48       46.72     41.11 o
  -6  11  14      114.79       71.30     58.89 o
  -5  11  14      175.50      210.98     61.05 o
  -4  11  14        2.98      -36.35     36.43 o
  -3  11  14      457.94      519.10     42.24 o
  -2  11  14       73.57       71.39     39.66 o
  -1  11  14      302.94      297.70     31.96 o
   0  11  14      810.44     1024.67     68.82 o
   1  11  14       18.56       29.86     40.56 o
   2  11  14      352.35      403.25    112.59 o
   3  11  14      321.51      206.29     52.84 o
   4  11  14       36.51        1.86     30.86 o
   5  11  14      303.06      330.29     32.33 o
   6  11  14      643.39      759.94    136.76 o
   7  11  14       31.60       50.88    102.30 o
   8  11  14      369.21      210.06    126.70 o
 -11  12  14        2.16       16.04    104.19 o
 -10  12  14       52.74      111.89     81.50 o
  -9  12  14      141.78      126.26     53.69 o
  -8  12  14      935.77     1021.49    100.91 o
  -7  12  14       96.02       75.18     43.31 o
  -6  12  14     1008.66      891.16    127.84 o
  -5  12  14      286.33      412.06     46.82 o
  -4  12  14     1169.63     1139.34     56.04 o
  -3  12  14        4.89       82.45     31.18 o
  -2  12  14      631.62      618.31     46.69 o
  -1  12  14      127.03      171.81     24.37 o
   0  12  14      623.15      602.50     42.44 o
   1  12  14      392.51      444.88     37.74 o
   2  12  14      219.27      277.87     39.35 o
   3  12  14       81.72      128.56     43.77 o
   4  12  14      633.87      592.46     67.27 o
   5  12  14      213.20      319.75    120.09 o
   6  12  14        8.02      171.68    120.35 o
   7  12  14        2.56       23.61     87.79 o
   8  12  14       18.81      -23.75    108.48 o
 -10  13  14        8.22      -23.73     74.29 o
  -9  13  14       63.94      -10.88     56.82 o
  -8  13  14      143.70       56.32     50.19 o
  -7  13  14        8.48       29.46     43.42 o
  -6  13  14      326.59      247.01     42.31 o
  -5  13  14      133.45      150.35     44.66 o
  -4  13  14       19.93      119.46     43.08 o
  -3  13  14       66.22      115.19     46.69 o
  -2  13  14       21.81       60.82     50.84 o
  -1  13  14      105.98       96.77     23.46 o
   0  13  14        1.62        4.26     32.15 o
   1  13  14      105.81       98.17     32.29 o
   2  13  14      243.38      383.14     74.57 o
   3  13  14       16.74       48.46     81.19 o
   4  13  14      971.30     1020.44     93.59 o
   5  13  14      150.15        4.29     72.97 o
   6  13  14      684.69      771.41    141.94 o
   7  13  14        1.26       40.69    120.20 o
  -9  14  14       78.58      117.76     73.95 o
  -8  14  14      504.35      523.84     70.08 o
  -7  14  14        7.30       38.24     47.33 o
  -6  14  14      435.88      619.51     50.32 o
  -5  14  14       39.10       13.02     43.26 o
  -4  14  14      691.62      747.22     52.77 o
  -3  14  14       73.50      102.35     37.16 o
  -2  14  14      758.51      774.49     74.46 o
  -1  14  14       23.43      -36.56     37.68 o
   0  14  14      177.89      294.02     93.92 o
   1  14  14       12.62       76.94     35.99 o
   2  14  14      184.75      257.56     36.15 o
   3  14  14       57.87       49.04     83.53 o
   4  14  14      429.84      406.47    137.90 o
   5  14  14      378.20      394.44     99.30 o
   6  14  14        3.05       28.85     94.00 o
  -8  15  14      123.56       74.65     51.19 o
  -7  15  14      106.49       36.32     51.06 o
  -6  15  14      105.37       87.45     68.05 o
  -5  15  14       45.92      114.46     41.55 o
  -4  15  14      207.54      194.23     47.37 o
  -3  15  14        0.59       14.67     32.24 o
  -2  15  14       11.42        8.34     30.16 o
  -1  15  14       13.46        3.35     41.89 o
   0  15  14       27.40        8.64     42.81 o
   1  15  14       38.28      103.59     66.41 o
   2  15  14      360.44      428.26     61.09 o
   3  15  14      119.98      271.09     99.04 o
   4  15  14      436.00      462.74     91.09 o
   5  15  14       20.34      -15.33    109.13 o
  -7  16  14       25.23       72.96     53.65 o
  -6  16  14       93.58       72.02     59.08 o
  -5  16  14       10.10        3.36     43.45 o
  -4  16  14      627.61      645.69    112.37 o
  -3  16  14      419.63      457.09     84.84 o
  -2  16  14      143.26       59.94     54.08 o
  -1  16  14       71.76      158.42     48.54 o
   0  16  14      227.12      385.96     99.82 o
   1  16  14       36.66       27.38     41.29 o
   2  16  14      280.66      404.18    140.07 o
   3  16  14       56.83      -82.36    131.25 o
   4  16  14      173.86      237.06    147.58 o
  -6  17  14       33.99       14.53     53.16 o
  -5  17  14        3.75       21.17     47.39 o
  -4  17  14      137.92      156.03     51.44 o
  -3  17  14        6.85       73.47     56.58 o
  -2  17  14       63.02        0.49     52.78 o
  -1  17  14       17.37       69.51     79.68 o
   0  17  14       13.22       55.62     48.64 o
   1  17  14      114.44      188.17     78.69 o
   2  17  14      167.36      238.42     84.87 o
   3  17  14      118.16      218.02    145.68 o
  -4  18  14        2.02       86.27     38.09 o
  -3  18  14      133.47      155.04     71.75 o
  -2  18  14       92.21      163.99     62.24 o
  -1  18  14      180.02      141.10     74.97 o
   0  18  14        7.49       24.96     78.08 o
   1  18  14       54.51      150.49    109.32 o
 -13   0  15     1183.33      943.90    112.19 o
 -11   0  15     1059.44     1189.20    247.58 o
  -9   0  15     1404.54     1237.91    122.22 o
  -7   0  15       13.52       26.77     64.40 o
  -5   0  15     2667.31     2453.33    132.31 o
  -3   0  15     5447.89     5064.50    166.22 o
  -1   0  15      247.28      303.90     50.30 o
   1   0  15        0.11      -18.95     36.13 o
   3   0  15      403.87      600.03     51.75 o
   5   0  15     3154.78     3472.58     98.33 o
   7   0  15      783.62      972.65     86.51 o
   9   0  15       28.08        2.10     47.27 o
 -13   1  15       21.45      -82.04     82.70 o
 -12   1  15       33.59      -16.94     70.28 o
 -11   1  15      240.40      126.55     80.70 o
 -10   1  15      218.34      227.95     63.29 o
  -9   1  15      504.94      521.99     73.93 o
  -8   1  15      207.26      125.58     60.38 o
  -7   1  15       56.92       89.85     67.09 o
  -6   1  15      279.28      308.85     88.68 o
  -5   1  15     1268.08     1389.52    108.55 o
  -4   1  15     1916.88     1891.23    119.00 o
  -3   1  15     8091.27     8398.81    139.00 o
  -2   1  15       77.14      157.28     43.67 o
  -1   1  15     5536.00     5207.28     72.42 o
   0   1  15      612.02      677.75     37.81 o
   1   1  15       11.70        3.66     40.04 o
   2   1  15      938.45      982.56     47.45 o
   3   1  15      440.68      597.57     40.68 o
   4   1  15      115.97       94.47     32.91 o
   5   1  15     2290.77     2267.77     51.87 o
   6   1  15        0.83       -1.28     38.06 o
   7   1  15     1104.94     1121.79     53.89 o
   8   1  15      164.68      150.08     32.95 o
   9   1  15      141.41      128.20     38.56 o
  10   1  15       61.82        8.41     30.73 o
 -13   2  15      573.86      625.39     72.55 o
 -12   2  15      114.75      123.06     63.09 o
 -11   2  15      210.99      370.30     68.17 o
 -10   2  15      272.89      126.62     55.36 o
  -9   2  15     1769.86     1633.70     91.02 o
  -8   2  15      283.35      249.19     53.58 o
  -7   2  15      215.07      454.36     80.08 o
  -6   2  15       65.84       87.78     50.99 o
  -5   2  15      499.39      566.46     55.03 o
  -4   2  15      756.15      711.92     66.89 o
  -3   2  15     1839.00     1582.10    119.70 o
  -2   2  15      363.23      296.91     50.57 o
  -1   2  15     2588.93     2893.43     68.41 o
   0   2  15     2661.37     2482.60     53.77 o
   1   2  15      304.63      468.70     32.15 o
   2   2  15     2121.37     1958.64     59.00 o
   3   2  15      513.33      588.64     71.31 o
   4   2  15      174.46      216.11     30.77 o
   5   2  15      458.52      414.20     42.46 o
   6   2  15      319.28      317.79     29.87 o
   7   2  15      894.91      850.10     39.34 o
   8   2  15      108.20      156.64     32.37 o
   9   2  15       13.98       35.62     41.03 o
  10   2  15       67.56       58.31     51.33 o
 -13   3  15        1.99       34.80     71.89 o
 -12   3  15       24.50      117.67     64.68 o
 -11   3  15      107.33       62.04     53.90 o
 -10   3  15      701.82      796.64     96.52 o
  -9   3  15      195.33      291.39    130.65 o
  -8   3  15      185.45      141.65     61.77 o
  -7   3  15      552.03      661.08     81.10 o
  -6   3  15      712.05      676.81     64.46 o
  -5   3  15     2499.54     2850.92     87.08 o
  -4   3  15      655.20      589.07     58.80 o
  -3   3  15     3046.37     3028.86     85.41 o
  -2   3  15     2892.16     2869.86     73.59 o
  -1   3  15     2741.94     2675.88     79.70 o
   0   3  15      603.03      764.04     68.22 o
   1   3  15       61.10       44.03     27.18 o
   2   3  15      646.81      714.97     53.78 o
   3   3  15      617.71      772.79     94.97 o
   4   3  15     2059.64     2341.94     62.05 o
   5   3  15     1005.06     1031.60     65.14 o
   6   3  15      116.00       84.92     24.23 o
   7   3  15      944.89     1075.56     95.61 o
   8   3  15       11.35       -3.20     31.55 o
   9   3  15      184.58      113.22     32.16 o
  10   3  15      362.46      438.84     70.23 o
 -13   4  15       96.61       65.54     62.37 o
 -12   4  15      197.21      227.77     66.15 o
 -11   4  15       38.66       67.08     59.59 o
 -10   4  15      271.72      415.91    101.34 o
  -9   4  15     1439.90     1387.64     86.96 o
  -8   4  15      679.58      704.65     61.00 o
  -7   4  15     1181.27     1147.42     65.96 o
  -6   4  15     3512.86     3183.54     95.89 o
  -5   4  15      195.27      177.39     53.76 o
  -4   4  15     1298.26     1378.18    106.17 o
  -3   4  15      694.37      752.36     60.32 o
  -2   4  15       48.50       76.19     43.14 o
  -1   4  15        8.14      -23.91     35.90 o
   0   4  15      481.21      651.43     36.58 o
   1   4  15      186.37      127.07     20.54 o
   2   4  15        7.83      -45.54     45.54 o
   3   4  15       80.27       17.78     31.81 o
   4   4  15      169.64      209.01     44.60 o
   5   4  15      324.58      364.38     45.00 o
   6   4  15      366.11      423.96     59.81 o
   7   4  15      134.16      128.32     35.18 o
   8   4  15      552.51      549.08     40.36 o
   9   4  15       93.53       78.07     48.22 o
  10   4  15      338.77      361.97     56.43 o
 -13   5  15       45.70       18.19     54.55 o
 -12   5  15        0.23      -64.00     64.00 o
 -11   5  15       50.09       41.05    108.07 o
 -10   5  15       35.69      -27.55     55.73 o
  -9   5  15      255.86      422.64     66.37 o
  -8   5  15     2254.33     2338.85    131.92 o
  -7   5  15        1.59      -28.97     51.28 o
  -6   5  15      902.35      929.66     67.88 o
  -5   5  15     5611.86     5167.31    105.91 o
  -4   5  15     1165.70     1118.08     67.87 o
  -3   5  15       27.24        9.55     78.87 o
  -2   5  15     2441.91     2388.78     83.14 o
  -1   5  15        4.87      -44.90     44.90 o
   0   5  15      253.65      312.89     38.88 o
   1   5  15      757.04      659.71     60.57 o
   2   5  15     1182.04     1113.16     53.57 o
   3   5  15       30.75        9.45     33.14 o
   4   5  15     1304.96     1217.78     55.48 o
   5   5  15        6.26        2.79     32.50 o
   6   5  15      936.57     1005.73     47.56 o
   7   5  15      405.91      404.42     43.41 o
   8   5  15        3.98       33.48     46.46 o
   9   5  15       20.19       35.66     50.68 o
  10   5  15      558.27      604.44    140.02 o
 -13   6  15        0.97       85.56     82.07 o
 -12   6  15      125.57      184.02     78.32 o
 -11   6  15        5.70      -64.74     64.74 o
 -10   6  15      673.75      720.54     83.47 o
  -9   6  15      255.30      130.49     62.72 o
  -8   6  15     1693.92     1635.95     90.37 o
  -7   6  15       75.89       98.68     69.34 o
  -6   6  15      912.38      945.75     98.82 o
  -5   6  15      497.95      579.18     79.12 o
  -4   6  15     2139.77     1933.00     92.82 o
  -3   6  15      317.67      338.17     53.30 o
  -2   6  15      667.97      630.93     66.44 o
  -1   6  15      540.37      706.88     61.22 o
   0   6  15        0.19       26.51     39.76 o
   1   6  15       28.90       63.95     46.84 o
   2   6  15      106.50      170.40     44.48 o
   3   6  15       10.11       34.76     43.51 o
   4   6  15        2.88        2.29     33.30 o
   5   6  15       57.12       49.46     30.37 o
   6   6  15      604.62      507.52     70.67 o
   7   6  15       89.92       69.73     51.32 o
   8   6  15      975.14      921.66     52.05 o
   9   6  15       11.87       14.13     70.29 o
 -12   7  15      100.81      107.24     84.24 o
 -11   7  15       14.32      -72.76     72.76 o
 -10   7  15       12.35       -1.57     49.71 o
  -9   7  15       40.62       68.41     55.74 o
  -8   7  15      651.20      602.99     72.71 o
  -7   7  15        7.96       14.97     43.47 o
  -6   7  15     2869.70     2870.94     91.54 o
  -5   7  15       93.75      252.45     79.74 o
  -4   7  15        7.01       15.06     43.10 o
  -3   7  15      658.53      787.28     68.04 o
  -2   7  15     1280.20     1206.15     99.32 o
  -1   7  15       86.93       29.07     41.79 o
   0   7  15     3157.59     3414.16     75.32 o
   1   7  15       15.04       55.04     34.91 o
   2   7  15     1149.15     1397.77     77.96 o
   3   7  15       75.97       91.75     44.45 o
   4   7  15     1248.98     1085.17     44.01 o
   5   7  15      633.16      742.43     83.47 o
   6   7  15      606.62      677.00     65.31 o
   7   7  15       66.37       72.54     48.86 o
   8   7  15      326.08      274.57     93.06 o
   9   7  15      108.28      160.96     83.98 o
 -12   8  15      228.97      349.96     84.07 o
 -11   8  15        2.96        9.21     61.00 o
 -10   8  15      712.22      777.43    106.41 o
  -9   8  15      771.81      790.20     86.99 o
  -8   8  15      707.48      878.78     76.39 o
  -7   8  15      269.51      232.96     52.21 o
  -6   8  15      972.33      974.97    142.05 o
  -5   8  15      184.28      189.06     57.83 o
  -4   8  15       58.34       61.72     69.44 o
  -3   8  15      465.40      550.92     52.47 o
  -2   8  15     1458.85     1438.50    113.81 o
  -1   8  15      602.05      658.31     87.37 o
   0   8  15       91.54      175.33     41.79 o
   1   8  15       68.30       99.57     40.36 o
   2   8  15       51.91       37.83     46.56 o
   3   8  15      129.50      126.60     39.78 o
   4   8  15       15.86       52.64     32.74 o
   5   8  15      142.63       38.09     43.26 o
   6   8  15       25.55       -1.43     36.68 o
   7   8  15       28.98       59.98     34.53 o
   8   8  15      668.22      870.07    171.58 o
   9   8  15       30.58       53.47     82.89 o
 -12   9  15        1.49       32.55     85.34 o
 -11   9  15       19.68       18.09     58.54 o
 -10   9  15        1.90      -19.70     71.84 o
  -9   9  15       43.94       69.26     49.85 o
  -8   9  15      397.87      327.50     83.71 o
  -7   9  15        9.01      -25.30     65.27 o
  -6   9  15      296.75      269.31     67.47 o
  -5   9  15      583.59      702.64     64.17 o
  -4   9  15       83.02       87.15     55.16 o
  -3   9  15      281.88      329.51     58.32 o
  -2   9  15     1226.47     1377.05     62.30 o
  -1   9  15     1069.24     1038.34     35.98 o
   0   9  15     3058.83     2882.88    118.40 o
   1   9  15      362.60      351.55     49.78 o
   2   9  15      924.93     1055.50     58.05 o
   3   9  15      140.59      124.02     57.45 o
   4   9  15      556.31      856.20     97.86 o
   5   9  15       99.21      132.64     31.22 o
   6   9  15      217.86      166.23     73.99 o
   7   9  15      189.11      215.14    285.30 o
   8   9  15      119.66      156.87    112.64 o
   9   9  15       59.82       19.74    182.05 o
 -11  10  15      168.72      141.87     93.90 o
 -10  10  15      443.65      458.18    140.94 o
  -9  10  15     1166.77     1177.75     92.75 o
  -8  10  15      120.17       69.15     72.13 o
  -7  10  15      613.17      531.38    138.38 o
  -6  10  15      853.63      840.35    101.43 o
  -5  10  15       28.04        0.78     54.88 o
  -4  10  15       96.85       95.57     37.13 o
  -3  10  15      117.59       76.70     29.87 o
  -2  10  15       36.05       39.87     23.66 o
  -1  10  15      180.01      123.72     41.37 o
   0  10  15        1.13      -35.78     36.49 o
   1  10  15        8.08       27.18     33.73 o
   2  10  15       19.28       28.88     48.48 o
   3  10  15       53.87       35.85     56.46 o
   4  10  15      355.34      286.34     31.11 o
   5  10  15       47.42       74.18     41.84 o
   6  10  15       28.33     -106.54    141.52 o
   7  10  15       58.24      164.85     91.11 o
   8  10  15      398.96      390.68    105.17 o
 -11  11  15       27.60      -15.28     79.93 o
 -10  11  15      129.40      155.22     74.66 o
  -9  11  15       61.06      181.09     65.71 o
  -8  11  15      112.38      143.47     87.95 o
  -7  11  15        1.26       75.57     42.09 o
  -6  11  15      614.73      675.65    103.80 o
  -5  11  15       43.62        6.95     44.06 o
  -4  11  15        1.62       20.16     36.46 o
  -3  11  15      661.29      726.52     65.84 o
  -2  11  15      698.52      592.00     42.47 o
  -1  11  15      729.85      599.35     34.57 o
   0  11  15      275.43      195.74     44.99 o
   1  11  15      510.85      500.38     73.34 o
   2  11  15      110.94      164.80     55.99 o
   3  11  15      936.28     1091.78    154.45 o
   4  11  15      324.02      377.90     33.74 o
   5  11  15      699.77      715.58     93.78 o
   6  11  15        2.48      -90.78     90.78 o
   7  11  15      295.79      292.65    167.63 o
   8  11  15       93.77       16.64     89.35 o
 -10  12  15      109.34      135.54     81.74 o
  -9  12  15      445.15      197.25     76.24 o
  -8  12  15       44.77       25.48     51.55 o
  -7  12  15      352.48      201.93     52.89 o
  -6  12  15      556.58      594.55     67.73 o
  -5  12  15      148.74      164.23     42.10 o
  -4  12  15        8.27       65.33     43.13 o
  -3  12  15       46.57       78.90     30.96 o
  -2  12  15        2.88       23.24     26.41 o
  -1  12  15      180.53      139.12     28.49 o
   0  12  15       81.68      112.93     41.62 o
   1  12  15        3.77       64.82     50.58 o
   2  12  15       20.98       59.01     34.54 o
   3  12  15       66.02       78.52    102.15 o
   4  12  15      336.53      267.26     26.76 o
   5  12  15      431.61      674.47     97.85 o
   6  12  15        0.56      -67.04     90.92 o
   7  12  15      167.07      127.82    127.65 o
 -10  13  15       56.46      -70.79     70.79 o
  -9  13  15      129.31       44.06     79.83 o
  -8  13  15        9.14      -15.44     57.64 o
  -7  13  15       45.07       10.67     39.70 o
  -6  13  15       22.96      -26.19     39.66 o
  -5  13  15      422.81      455.52     54.73 o
  -4  13  15       43.76       64.28     42.58 o
  -3  13  15      617.39      610.54     67.53 o
  -2  13  15       57.51       33.73     24.21 o
  -1  13  15      724.48      767.98     53.91 o
   0  13  15      163.60      148.08     45.79 o
   1  13  15      277.34      284.16     67.67 o
   2  13  15        0.15       16.42     51.38 o
   3  13  15      805.71      832.16     91.83 o
   4  13  15        2.01       26.70     68.24 o
   5  13  15      590.29      680.81    133.76 o
   6  13  15        0.94     -100.15    100.15 o
  -9  14  15       33.91       79.57     53.89 o
  -8  14  15       97.12       84.70     49.63 o
  -7  14  15      323.76      443.46     81.71 o
  -6  14  15        6.84       91.70     44.10 o
  -5  14  15      277.93      297.83     45.87 o
  -4  14  15        1.72       12.70     38.84 o
  -3  14  15      402.53      350.14     36.57 o
  -2  14  15      112.91      137.81     38.94 o
  -1  14  15       19.66       50.54     44.36 o
   0  14  15        5.88      115.96     52.80 o
   1  14  15       72.62      134.11     62.82 o
   2  14  15       15.60       16.64     46.67 o
   3  14  15        5.36       10.06     81.70 o
   4  14  15       11.23      -42.88     73.87 o
   5  14  15      408.39      518.61    113.08 o
   6  14  15        3.67      109.37    172.78 o
  -8  15  15        4.74       37.61     45.31 o
  -7  15  15        1.44      -14.28     49.76 o
  -6  15  15       15.63      -14.88     58.39 o
  -5  15  15      404.37      442.87     48.37 o
  -4  15  15        6.33        5.46     44.49 o
  -3  15  15      412.21      407.01     52.77 o
  -2  15  15        3.19      -70.21     70.21 o
  -1  15  15      261.93      344.71     50.19 o
   0  15  15        7.95       37.19     41.36 o
   1  15  15      720.10      725.93     53.63 o
   2  15  15      200.55      188.82    118.13 o
   3  15  15      609.90      483.21    109.68 o
   4  15  15       32.98      -18.99     88.44 o
   5  15  15      175.08      607.35    240.66 o
  -7  16  15      173.20       81.77     52.32 o
  -6  16  15       44.92       49.75     74.68 o
  -5  16  15       10.21      117.41     70.96 o
  -4  16  15      280.40      334.91     80.97 o
  -3  16  15       10.84      -42.79     50.92 o
  -2  16  15       37.52       -7.32     43.33 o
  -1  16  15        5.04       28.68     45.28 o
   0  16  15      162.89       96.29     43.06 o
   1  16  15        2.31      -68.77     78.16 o
   2  16  15       18.94       67.44     89.74 o
   3  16  15        6.07      108.21    230.95 o
   4  16  15        3.45      233.95    152.59 o
  -5  17  15      272.30      214.48     90.69 o
  -4  17  15       43.28      -28.86     44.24 o
  -3  17  15       15.72        2.91     46.61 o
  -2  17  15      208.97      242.75     87.90 o
  -1  17  15      376.13      359.23     54.78 o
   0  17  15      240.01      254.68    109.55 o
   1  17  15      159.93      217.93     90.74 o
   2  17  15      245.13      266.39    129.69 o
  -3  18  15        2.72      114.00     95.96 o
  -2  18  15       31.83       35.57     42.01 o
  -1  18  15       18.05        6.44     48.27 o
   0  18  15        1.37      380.22    144.03 o
 -12   0  16      189.60       26.93    131.50 o
 -10   0  16      269.89      277.97    145.58 o
  -8   0  16        3.07       83.83     69.73 o
  -6   0  16       40.53       85.09     69.99 o
  -4   0  16     1682.11     1600.38     99.00 o
  -2   0  16      822.22      690.39     94.12 o
   0   0  16        6.98       21.42     40.25 o
   2   0  16     1737.52     1771.07    110.31 o
   4   0  16     3257.28     2455.09    152.81 o
   6   0  16     3368.13     3473.68     89.51 o
   8   0  16      347.32      488.52    109.50 o
  10   0  16      181.72      129.25     58.05 o
 -13   1  16       11.62       94.31     67.29 o
 -12   1  16      445.85      454.38     68.96 o
 -11   1  16      173.64      173.73     60.06 o
 -10   1  16     1197.49     1082.35    112.44 o
  -9   1  16        4.23       52.45     63.10 o
  -8   1  16     1037.25     1110.48     73.39 o
  -7   1  16       81.04       13.63     44.97 o
  -6   1  16       65.70       84.55     49.45 o
  -5   1  16      452.85      379.80     61.29 o
  -4   1  16    14452.66    13520.16    192.26 o
  -3   1  16      227.74      143.87     47.77 o
  -2   1  16     2784.23     2887.96     80.97 o
  -1   1  16       55.61      119.19     33.94 o
   0   1  16      477.69      465.36     51.66 o
   1   1  16      137.80      107.41     58.01 o
   2   1  16      216.54       99.88     40.98 o
   3   1  16      199.75       99.13     35.16 o
   4   1  16       95.26      154.93     41.98 o
   5   1  16        4.77      -29.82     29.82 o
   6   1  16       23.71       18.67     29.01 o
   7   1  16       45.74       47.30     32.37 o
   8   1  16       53.74        2.73     37.16 o
   9   1  16        0.06       -6.24     34.12 o
  10   1  16      428.27      526.15     62.04 o
 -13   2  16      115.25       63.27     67.85 o
 -12   2  16      254.09      523.92    142.75 o
 -11   2  16       61.01       12.74     62.88 o
 -10   2  16       90.73       91.85     59.61 o
  -9   2  16      307.47      187.53     60.64 o
  -8   2  16      329.20      220.12     60.28 o
  -7   2  16      468.82      546.44    108.83 o
  -6   2  16       21.14       89.90     53.37 o
  -5   2  16      133.66      202.18     57.56 o
  -4   2  16      636.97      559.85     69.54 o
  -3   2  16     3284.20     3510.48    102.89 o
  -2   2  16      183.24      314.86     43.50 o
  -1   2  16      319.07      412.24     49.62 o
   0   2  16      430.43      515.87     42.18 o
   1   2  16      189.93      113.46     49.17 o
   2   2  16     1052.04     1046.02     71.26 o
   3   2  16      170.16      178.38     41.78 o
   4   2  16     2482.13     2466.79     92.60 o
   5   2  16      784.92      748.38     51.57 o
   6   2  16     2249.15     2271.52     50.82 o
   7   2  16       29.10      -22.51     26.54 o
   8   2  16      335.06      308.62     44.95 o
   9   2  16       60.55       -7.15     36.24 o
  10   2  16      302.79      278.27     47.04 o
 -13   3  16        9.43      -10.15     56.29 o
 -12   3  16       62.76       22.90     60.11 o
 -11   3  16       26.09      140.70     63.69 o
 -10   3  16      453.98      706.10     67.76 o
  -9   3  16     1668.48     1563.14    109.10 o
  -8   3  16      593.28      795.29    106.73 o
  -7   3  16      141.46      192.82     65.02 o
  -6   3  16      643.71      765.50     66.72 o
  -5   3  16     3678.14     3776.89    102.51 o
  -4   3  16     3974.48     4241.64    128.23 o
  -3   3  16        4.03       -1.38     44.61 o
  -2   3  16     1863.28     1907.74     65.39 o
  -1   3  16       33.76        4.83     24.18 o
   0   3  16      634.66      479.26     70.66 o
   1   3  16      603.70      687.07     51.83 o
   2   3  16      160.83      148.02     38.81 o
   3   3  16     1281.59     1212.85     84.86 o
   4   3  16      135.66       81.35     31.25 o
   5   3  16       22.10        6.65     46.32 o
   6   3  16      387.16      391.40     51.55 o
   7   3  16      259.65      183.06     44.55 o
   8   3  16       64.80       59.49     26.97 o
   9   3  16       10.73      -15.38     40.81 o
  10   3  16       81.79       70.76     72.61 o
 -13   4  16      190.23      192.28     95.60 o
 -12   4  16        0.67       23.25     71.55 o
 -11   4  16        4.27        0.80     58.00 o
 -10   4  16       26.50       20.13     55.18 o
  -9   4  16       38.83       19.51     58.80 o
  -8   4  16      678.16      732.92     68.96 o
  -7   4  16      125.00      131.81     52.86 o
  -6   4  16      459.75      633.89     60.15 o
  -5   4  16     2959.20     2681.33     90.66 o
  -4   4  16     1207.78     1364.18     87.46 o
  -3   4  16     2450.73     2828.79    106.93 o
  -2   4  16       63.72      128.11     62.67 o
  -1   4  16      659.76      622.23     53.48 o
   0   4  16       36.68       32.41     19.56 o
   1   4  16        4.72       36.48     21.92 o
   2   4  16     1372.61     1424.81     67.67 o
   3   4  16     1726.98     1953.53     70.46 o
   4   4  16      924.64      699.61     59.03 o
   5   4  16     1698.65     1645.13     69.28 o
   6   4  16      861.46      847.20     54.72 o
   7   4  16      362.63      279.30     47.29 o
   8   4  16      160.73      151.34     47.41 o
   9   4  16      734.18      805.50     69.04 o
 -13   5  16      110.43      189.28     78.54 o
 -12   5  16      193.87      196.17     96.30 o
 -11   5  16      126.76      103.78     68.91 o
 -10   5  16       19.20       37.92     70.96 o
  -9   5  16       10.26       50.17     68.09 o
  -8   5  16      530.42      486.41     80.40 o
  -7   5  16     3860.79     3652.03    123.94 o
  -6   5  16      430.34      446.79     79.28 o
  -5   5  16     3316.70     3139.79     94.93 o
  -4   5  16      671.21      573.30     66.94 o
  -3   5  16     1005.68     1036.62     60.72 o
  -2   5  16      112.74      104.75     47.00 o
  -1   5  16      265.79      123.24     52.55 o
   0   5  16      324.24      356.04     42.45 o
   1   5  16     3401.85     3589.03     76.21 o
   2   5  16      141.14       71.89     41.78 o
   3   5  16      285.65      292.47     57.19 o
   4   5  16      500.70      585.74     68.18 o
   5   5  16       35.94       88.79     33.94 o
   6   5  16       41.71       72.17     43.46 o
   7   5  16      104.69      178.67     44.65 o
   8   5  16       25.36       10.40     44.77 o
   9   5  16        1.04       25.15     39.56 o
 -12   6  16        8.47       43.62     59.35 o
 -11   6  16       84.79        7.91     51.48 o
 -10   6  16       97.94       98.92     62.05 o
  -9   6  16       57.16       27.06     58.24 o
  -8   6  16      404.88      524.10     80.06 o
  -7   6  16       17.50       -3.79     43.86 o
  -6   6  16      778.94      781.56     66.01 o
  -5   6  16      586.91      738.62     64.08 o
  -4   6  16      202.74      130.24     55.50 o
  -3   6  16     2509.37     2614.74    103.47 o
  -2   6  16       45.30       72.45     59.44 o
  -1   6  16      344.88      410.58     67.70 o
   0   6  16       32.22       -5.74     28.10 o
   1   6  16     2460.65     2120.10     58.80 o
   2   6  16      403.34      506.64     47.97 o
   3   6  16     1139.75     1463.56     84.61 o
   4   6  16       52.62        3.19     27.32 o
   5   6  16      449.42      491.44     38.40 o
   6   6  16        0.28        4.27     35.25 o
   7   6  16     1208.21     1048.08     55.53 o
   8   6  16       42.54       39.72     37.59 o
   9   6  16     1128.99     1100.36    131.93 o
 -12   7  16       21.44       -0.15     53.24 o
 -11   7  16      142.09      115.99     57.08 o
 -10   7  16       43.93      145.30     68.89 o
  -9   7  16       95.24       47.03     67.09 o
  -8   7  16      369.89      328.10     62.60 o
  -7   7  16     2801.05     2851.49    104.99 o
  -6   7  16       71.68       42.93     47.08 o
  -5   7  16     5417.12     5356.45    141.48 o
  -4   7  16      162.43      143.27     60.14 o
  -3   7  16      268.68      256.99     49.29 o
  -2   7  16       13.58       29.07     40.72 o
  -1   7  16     1120.93     1005.14     94.39 o
   0   7  16      264.06      303.24     48.57 o
   1   7  16      888.83     1011.47     55.28 o
   2   7  16        0.03        3.64     43.80 o
   3   7  16      348.38      312.17     80.16 o
   4   7  16       19.41       24.16     29.22 o
   5   7  16       15.93       63.13     36.06 o
   6   7  16       54.80       64.30     35.19 o
   7   7  16      197.17      129.66     33.25 o
   8   7  16        5.44      -14.53     86.17 o
   9   7  16        2.95      -26.54     98.39 o
 -12   8  16        1.76      151.66    105.64 o
 -11   8  16       51.44        7.47     73.69 o
 -10   8  16      403.48      428.09     73.29 o
  -9   8  16       26.00       21.66     48.33 o
  -8   8  16       38.21      112.53     52.31 o
  -7   8  16        2.31      -23.85     59.06 o
  -6   8  16       55.41       30.46     87.50 o
  -5   8  16      133.61      145.05     55.99 o
  -4   8  16        0.15       20.83     44.19 o
  -3   8  16      188.66      256.96     53.97 o
  -2   8  16      247.97      213.47     50.76 o
  -1   8  16      451.92      428.09     38.92 o
   0   8  16       68.19      103.08     57.55 o
   1   8  16     1546.43     1531.24     52.93 o
   2   8  16      183.81      492.67    127.48 o
   3   8  16     1189.32     1359.56    109.19 o
   4   8  16      338.82      291.12     44.80 o
   5   8  16        8.39      -28.30     28.30 o
   6   8  16       49.18       87.23     44.26 o
   7   8  16      744.80      713.48    568.05 o
   8   8  16       12.50      -85.26     85.26 o
 -11   9  16      396.03      447.22     96.79 o
 -10   9  16       60.35      -19.65     55.77 o
  -9   9  16      414.05      659.72     79.41 o
  -8   9  16      255.68      137.45     66.44 o
  -7   9  16     1953.42     1964.21    139.79 o
  -6   9  16      279.13      284.78     63.62 o
  -5   9  16      289.13      393.68     61.93 o
  -4   9  16     1172.14     1285.61     74.65 o
  -3   9  16      519.07      484.03     66.86 o
  -2   9  16       35.41       55.16     32.83 o
  -1   9  16      480.92      626.71     49.41 o
   0   9  16      451.74      676.27     80.90 o
   1   9  16     1045.10     1097.56     49.30 o
   2   9  16      146.35      101.14     49.53 o
   3   9  16      138.10      112.46     63.21 o
   4   9  16      258.37      237.40     44.28 o
   5   9  16        5.65       25.29     39.82 o
   6   9  16       46.83       49.16     32.74 o
   7   9  16        5.97       84.91    103.84 o
   8   9  16       30.82     -106.61    106.61 o
 -11  10  16      104.96       74.25    100.13 o
 -10  10  16      216.38      167.75     78.42 o
  -9  10  16       97.74       72.59     70.38 o
  -8  10  16      359.59      256.28     88.72 o
  -7  10  16       10.79       93.82     60.78 o
  -6  10  16       95.29      174.82     60.28 o
  -5  10  16       48.64       73.41     53.15 o
  -4  10  16     1649.94     1511.92     80.79 o
  -3  10  16      230.38      264.48     39.34 o
  -2  10  16       42.30       54.96     27.10 o
  -1  10  16      753.41      731.18     76.03 o
   0  10  16     1087.21     1106.12     53.60 o
   1  10  16      384.81      326.33     59.31 o
   2  10  16      312.38      270.25     94.85 o
   3  10  16      726.34      809.06     63.92 o
   4  10  16      396.19      472.18     55.37 o
   5  10  16       71.63      110.18     30.51 o
   6  10  16       25.10      168.78     92.73 o
   7  10  16      213.53      254.66    143.08 o
   8  10  16       76.94      -41.02    117.18 o
 -11  11  16      303.08      302.39    122.48 o
 -10  11  16      134.53       34.45    125.82 o
  -9  11  16       83.80       33.20     88.47 o
  -8  11  16      537.51      622.87    120.72 o
  -7  11  16      977.17      954.12     84.26 o
  -6  11  16      352.29      331.37     47.00 o
  -5  11  16       54.27       36.66     49.81 o
  -4  11  16     1602.88     1797.23     87.04 o
  -3  11  16      122.85      118.42     38.13 o
  -2  11  16      321.53      391.88     51.76 o
  -1  11  16      282.48      261.46     27.75 o
   0  11  16     1048.40     1155.95     65.51 o
   1  11  16       11.50      -51.39     51.39 o
   2  11  16       54.19       83.45     58.17 o
   3  11  16        0.39      -20.76     71.44 o
   4  11  16       72.46      151.85     57.97 o
   5  11  16       89.50      189.21     88.07 o
   6  11  16       48.20      101.92    105.91 o
   7  11  16       22.82       26.34    137.06 o
 -10  12  16       80.89      210.18     73.72 o
  -9  12  16      267.38      215.21     99.90 o
  -8  12  16       15.32      140.80     86.00 o
  -7  12  16        8.92      -28.27     51.45 o
  -6  12  16      108.67      179.52     63.30 o
  -5  12  16       32.53       53.76     53.43 o
  -4  12  16       12.90      -40.54     40.54 o
  -3  12  16        4.28      -28.41     28.41 o
  -2  12  16      615.01      602.64     36.77 o
  -1  12  16       84.08       50.50     18.83 o
   0  12  16      125.37      112.71     45.05 o
   1  12  16        0.73       12.85     34.01 o
   2  12  16      279.17      287.52     67.28 o
   3  12  16      175.67      242.47     43.08 o
   4  12  16      755.06      731.79    153.07 o
   5  12  16       42.17      104.34     73.55 o
   6  12  16      443.55      321.92    106.01 o
  -9  13  16        4.08       48.66     71.02 o
  -8  13  16      491.96      535.90    107.87 o
  -7  13  16       17.12       62.68     42.94 o
  -6  13  16      273.41      345.46     55.58 o
  -5  13  16      115.22       40.52     43.26 o
  -4  13  16      729.96      632.44     49.30 o
  -3  13  16      405.14      409.70     45.29 o
  -2  13  16     1001.93     1086.60     51.41 o
  -1  13  16       34.64      129.67     43.53 o
   0  13  16       60.95       31.19     43.17 o
   1  13  16        4.49       34.31     33.84 o
   2  13  16      232.82      181.51     40.96 o
   3  13  16       59.72      116.43     48.59 o
   4  13  16       21.03       46.62    126.24 o
   5  13  16       77.09      125.99     87.13 o
   6  13  16        0.65      -73.04    148.19 o
  -8  14  16       34.12       59.31     53.68 o
  -7  14  16       37.59      149.19     57.44 o
  -6  14  16      101.29       89.16     46.23 o
  -5  14  16       30.99       90.75     46.66 o
  -4  14  16       12.08      -13.45     40.36 o
  -3  14  16      291.82      309.94     45.56 o
  -2  14  16       77.98      264.36     75.24 o
  -1  14  16        6.72       36.93     40.94 o
   0  14  16       85.32      105.16     49.03 o
   1  14  16        0.62      114.23     43.33 o
   2  14  16      395.37      463.15     72.41 o
   3  14  16        0.60      -19.31     98.35 o
   4  14  16      498.01      353.85    107.25 o
   5  14  16        0.11       70.27     80.12 o
  -8  15  16       30.89      101.10     76.60 o
  -7  15  16       47.53       33.35     49.94 o
  -6  15  16      394.97      267.57     64.82 o
  -5  15  16       31.66      122.69     55.07 o
  -4  15  16      476.34      481.00     54.65 o
  -3  15  16       83.21       73.96     45.04 o
  -2  15  16      144.99      100.41     49.08 o
  -1  15  16       31.08      114.13     84.30 o
   0  15  16      182.63      228.82     50.15 o
   1  15  16       10.56       28.30     55.40 o
   2  15  16      285.27      369.59    131.31 o
   3  15  16       81.22      108.75    146.43 o
   4  15  16        7.46      286.56    193.47 o
  -6  16  16      118.77       65.05     56.62 o
  -5  16  16       92.75      113.58     60.72 o
  -4  16  16        5.11      -40.58     40.58 o
  -3  16  16       41.56       21.03     45.85 o
  -2  16  16      139.18      194.33     54.67 o
  -1  16  16      107.30       95.25     44.60 o
   0  16  16      440.10      345.44     62.47 o
   1  16  16       81.31      264.58     95.36 o
   2  16  16      256.36      435.20    114.62 o
   3  16  16       37.74       73.45    122.04 o
  -4  17  16       11.21      -25.73     48.05 o
  -3  17  16      380.72      323.20     83.37 o
  -2  17  16       63.91       43.44     46.46 o
  -1  17  16       83.40      -33.14     40.80 o
   0  17  16       74.03      -20.85     96.34 o
   1  17  16       76.16      -57.94    113.87 o
 -13   0  17        2.04       46.70    181.00 o
 -11   0  17      479.69      545.48    100.26 o
  -9   0  17      377.49      330.72    227.79 o
  -7   0  17       68.12       84.71     88.14 o
  -5   0  17     5811.68     5423.19    213.91 o
  -3   0  17      873.07      963.40    153.45 o
  -1   0  17     4750.61     4123.19     91.85 o
   1   0  17     1049.65     1022.06    127.45 o
   3   0  17      292.33      402.24    102.81 o
   5   0  17     1976.58     1780.84    146.60 o
   7   0  17      244.74      384.66    121.79 o
   9   0  17        1.36       40.83     52.05 o
 -13   1  17      277.79      314.13     71.06 o
 -12   1  17        0.54      115.17     68.75 o
 -11   1  17      453.72      482.22    130.60 o
 -10   1  17      470.29      456.41     79.58 o
  -9   1  17     1233.29     1192.21     75.72 o
  -8   1  17        3.25      -32.95     50.75 o
  -7   1  17        9.74       35.50     52.58 o
  -6   1  17      396.20      531.53     60.21 o
  -5   1  17     1698.43     1686.75    159.89 o
  -4   1  17        4.25       28.24     51.37 o
  -3   1  17      457.65      422.12     67.88 o
  -2   1  17      853.76      783.30     72.90 o
  -1   1  17       50.08       17.20     31.84 o
   0   1  17       39.95       60.61     33.90 o
   1   1  17       34.09       37.35     30.48 o
   2   1  17      159.39      152.35     45.67 o
   3   1  17      358.61      488.40     79.17 o
   4   1  17        2.37       69.32     49.11 o
   5   1  17     1919.16     1887.22     73.98 o
   6   1  17      239.40      302.43     81.69 o
   7   1  17      400.98      476.74     68.57 o
   8   1  17       21.60       55.56     33.89 o
   9   1  17      551.32      564.07     88.43 o
 -13   2  17       24.65      -34.38     74.82 o
 -12   2  17        4.25      -68.92     68.92 o
 -11   2  17      200.06      404.31     67.39 o
 -10   2  17       14.83      -34.44     64.68 o
  -9   2  17     1713.84     1556.45    103.83 o
  -8   2  17      985.57      920.68     73.73 o
  -7   2  17       27.55       34.50     52.17 o
  -6   2  17       59.73      -43.30     60.23 o
  -5   2  17     5777.57     5926.77    139.01 o
  -4   2  17     1977.54     1746.02     79.86 o
  -3   2  17      482.49      499.02     59.44 o
  -2   2  17        3.66       37.57     56.48 o
  -1   2  17      888.09      972.86     51.70 o
   0   2  17      145.07      190.94     41.03 o
   1   2  17      732.39      966.52     81.26 o
   2   2  17      657.32      648.53     43.07 o
   3   2  17      355.78      418.26     72.54 o
   4   2  17      768.70      773.84     42.98 o
   5   2  17      896.01     1040.59     50.52 o
   6   2  17       19.21        2.87     36.36 o
   7   2  17      539.83      508.47     33.45 o
   8   2  17        7.75       19.15     46.40 o
   9   2  17       18.34       47.21     52.37 o
 -13   3  17      121.28      159.82     81.11 o
 -12   3  17      115.50      164.31     76.88 o
 -11   3  17      426.06      442.93     97.87 o
 -10   3  17      500.68      535.14     81.65 o
  -9   3  17      272.88      299.76     68.65 o
  -8   3  17      397.40      461.74     92.83 o
  -7   3  17      484.16      662.90    111.72 o
  -6   3  17     1328.29     1244.26     77.22 o
  -5   3  17      646.59      598.30     61.18 o
  -4   3  17      567.47      430.36     67.93 o
  -3   3  17        4.73      -19.15     54.22 o
  -2   3  17       17.53       90.62     88.78 o
  -1   3  17      353.49      538.94     44.75 o
   0   3  17       49.83       78.74     31.57 o
   1   3  17       10.78       37.96     31.74 o
   2   3  17      224.44      179.36     67.60 o
   3   3  17      549.14      649.70     52.85 o
   4   3  17       29.50       -6.32     35.42 o
   5   3  17     1294.33     1201.65     56.39 o
   6   3  17     1193.27     1241.37     62.67 o
   7   3  17      343.75      243.57     56.60 o
   8   3  17      119.88       12.61     49.14 o
   9   3  17      221.56       90.56     50.17 o
 -13   4  17       13.58       34.40     68.31 o
 -12   4  17        3.43       81.20     64.95 o
 -11   4  17        7.26      -33.72     68.68 o
 -10   4  17        1.44      -17.75     55.76 o
  -9   4  17      465.67      458.08     80.23 o
  -8   4  17     1409.18     1590.44     85.50 o
  -7   4  17     1548.85     1564.43     93.75 o
  -6   4  17     1063.96     1116.82     69.39 o
  -5   4  17      948.05      947.46     70.88 o
  -4   4  17     1194.62     1150.10     79.81 o
  -3   4  17      215.64      244.54     53.10 o
  -2   4  17      821.48     1140.06     76.86 o
  -1   4  17      383.99      358.76     34.99 o
   0   4  17      445.88      504.02     60.22 o
   1   4  17      387.13      306.52     70.46 o
   2   4  17     1106.66     1362.80     61.02 o
   3   4  17       41.13      -10.02     47.55 o
   4   4  17     1363.08     1628.67    117.64 o
   5   4  17      540.98      587.61     53.01 o
   6   4  17       91.16       78.23     42.52 o
   7   4  17      246.19      281.98     71.50 o
   8   4  17      222.50      208.20     48.04 o
   9   4  17       78.95       36.01     41.01 o
 -12   5  17      191.00      117.45     70.49 o
 -11   5  17        5.55      -35.46     56.24 o
 -10   5  17      296.61      236.32     61.80 o
  -9   5  17      437.80      662.90    116.54 o
  -8   5  17      115.32      110.96     65.73 o
  -7   5  17     1014.83      858.31     73.48 o
  -6   5  17     3402.74     3114.81    119.33 o
  -5   5  17      185.37      261.00     65.27 o
  -4   5  17      451.04      514.02    103.63 o
  -3   5  17      147.19      163.75     52.24 o
  -2   5  17      699.78      680.49     68.38 o
  -1   5  17       36.96       27.07     23.14 o
   0   5  17        9.97       81.08     38.01 o
   1   5  17      131.65      145.95     46.38 o
   2   5  17      668.38      604.32     64.64 o
   3   5  17      147.37      178.94     49.05 o
   4   5  17      275.76      234.73     37.76 o
   5   5  17      809.79     1020.22     70.58 o
   6   5  17     1059.66     1038.72     55.19 o
   7   5  17        1.57       16.12     49.38 o
   8   5  17      823.23      746.43     65.02 o
   9   5  17        4.48       14.87     39.55 o
 -12   6  17        8.37        3.83     55.44 o
 -11   6  17      184.44      243.77     76.89 o
 -10   6  17      566.27      757.34    101.15 o
  -9   6  17       36.71        0.17     57.67 o
  -8   6  17      802.78      810.93    104.47 o
  -7   6  17       42.66       34.63     54.13 o
  -6   6  17      674.39      615.40     67.94 o
  -5   6  17        9.84      -11.98     49.20 o
  -4   6  17      691.31      430.97     81.48 o
  -3   6  17       72.23       76.80     49.30 o
  -2   6  17     1674.89     1683.22     67.60 o
  -1   6  17       22.77       49.39     25.83 o
   0   6  17      816.02      809.34     79.45 o
   1   6  17        0.69      -24.04     33.22 o
   2   6  17     1272.02     1059.50     92.89 o
   3   6  17        0.21      -55.60     55.60 o
   4   6  17      655.38      583.91     40.39 o
   5   6  17        2.02      -15.83     47.68 o
   6   6  17      376.98      514.34     42.33 o
   7   6  17      363.07      278.99     61.83 o
   8   6  17      153.73      101.22     50.22 o
 -12   7  17      126.86      129.92     82.15 o
 -11   7  17       52.67       18.30     61.82 o
 -10   7  17      677.65      772.86    186.79 o
  -9   7  17      166.12      213.64     63.06 o
  -8   7  17       26.56       28.82     50.05 o
  -7   7  17      159.15      223.87     90.85 o
  -6   7  17      504.76      732.94     99.95 o
  -5   7  17      375.97      396.73     75.16 o
  -4   7  17        3.81      -48.72     51.10 o
  -3   7  17       21.18      -45.41     51.92 o
  -2   7  17      338.02      312.04     52.68 o
  -1   7  17       12.95       97.67     67.68 o
   0   7  17      140.69       49.17     43.13 o
   1   7  17       21.02       35.89     35.41 o
   2   7  17     1045.46     1101.46     79.53 o
   3   7  17        4.94      126.16     64.88 o
   4   7  17      440.60      403.67     72.42 o
   5   7  17      319.85      321.65     45.25 o
   6   7  17      457.08      390.05     46.58 o
   7   7  17       10.04      -31.20     31.20 o
   8   7  17      355.32      371.11    117.34 o
 -12   8  17       47.98       -3.71     71.56 o
 -11   8  17       17.16      -58.20    117.98 o
 -10   8  17      193.21       69.24     59.87 o
  -9   8  17      105.42      100.30     67.78 o
  -8   8  17      342.08      211.13     81.39 o
  -7   8  17       24.95       18.40     68.15 o
  -6   8  17      154.17      103.62     83.36 o
  -5   8  17     3112.58     3003.79    100.11 o
  -4   8  17     1427.64     1575.37    119.79 o
  -3   8  17      268.19      250.14     71.04 o
  -2   8  17     1312.85     1455.10     89.37 o
  -1   8  17       11.39       21.45     26.94 o
   0   8  17     1827.10     1664.71     70.51 o
   1   8  17      466.59      446.57     48.13 o
   2   8  17     1140.52     1227.71     80.53 o
   3   8  17      213.21      361.19     56.86 o
   4   8  17      819.12      940.42     47.26 o
   5   8  17       33.15       80.69     32.92 o
   6   8  17       98.33       50.91     48.21 o
   7   8  17       13.03      -95.72     95.72 o
   8   8  17      101.01        8.75     96.59 o
 -11   9  17      155.94      134.75     68.99 o
 -10   9  17       67.44      112.21     57.76 o
  -9   9  17      438.03      555.62     96.03 o
  -8   9  17      455.22      457.43    102.77 o
  -7   9  17      248.59      344.36     95.41 o
  -6   9  17      265.22      275.22     95.06 o
  -5   9  17       25.67       -2.56     46.11 o
  -4   9  17      102.20       81.34     54.49 o
  -3   9  17      660.80      684.30     58.57 o
  -2   9  17      122.10      105.32     33.65 o
  -1   9  17       33.00       29.44     26.23 o
   0   9  17      474.62      635.16     65.86 o
   1   9  17        5.03        3.44     34.74 o
   2   9  17      379.37      263.12     73.52 o
   3   9  17       12.96       40.25     45.69 o
   4   9  17       38.42       33.94     35.05 o
   5   9  17        1.08       37.96     40.03 o
   6   9  17        2.46       98.82    104.24 o
   7   9  17        3.73     -128.51    182.65 o
 -11  10  17        0.93      -35.90     71.90 o
 -10  10  17        2.07      -21.73     71.18 o
  -9  10  17        9.90       55.77     79.21 o
  -8  10  17     1031.10     1090.99    119.85 o
  -7  10  17        5.07      -13.67     65.66 o
  -6  10  17      347.25      292.26     66.54 o
  -5  10  17      460.46      361.02     66.48 o
  -4  10  17      233.88      221.17     41.35 o
  -3  10  17       24.68       50.71     30.80 o
  -2  10  17      768.60      736.27     48.36 o
  -1  10  17      113.96      171.84     42.48 o
   0  10  17      183.56      184.38     68.79 o
   1  10  17     2277.99     2326.02     71.16 o
   2  10  17      313.30      187.54    102.12 o
   3  10  17      491.93      649.78     67.44 o
   4  10  17      561.32      636.61     58.44 o
   5  10  17      245.25      171.58     49.69 o
   6  10  17        7.74       17.25    100.96 o
   7  10  17        1.55      -90.28    182.70 o
 -10  11  17      127.22      167.63     75.04 o
  -9  11  17        7.15       20.97     91.02 o
  -8  11  17       25.23       33.73     63.14 o
  -7  11  17      187.20      197.55     72.67 o
  -6  11  17       25.95       15.54     41.31 o
  -5  11  17      183.00      142.39     64.13 o
  -4  11  17      435.74      369.93     47.99 o
  -3  11  17      178.82      200.08     40.96 o
  -2  11  17       22.42       -6.58     21.43 o
  -1  11  17       86.48      116.64     43.61 o
   0  11  17      445.93      471.88     59.44 o
   1  11  17       74.73       70.98     46.83 o
   2  11  17      128.44      145.99     55.37 o
   3  11  17      278.83      453.07     50.97 o
   4  11  17        0.63      -16.41     57.45 o
   5  11  17        6.95      156.62     84.42 o
   6  11  17      137.56       58.01    225.64 o
 -10  12  17        0.58     -142.27    142.27 o
  -9  12  17        1.38       38.38    125.52 o
  -8  12  17      182.70       90.06     66.03 o
  -7  12  17       68.73       30.39     56.09 o
  -6  12  17       84.55       89.91     54.52 o
  -5  12  17     1229.84     1042.80     80.77 o
  -4  12  17       66.60      117.45     45.04 o
  -3  12  17      519.25      460.49     72.09 o
  -2  12  17        6.51       73.21     50.16 o
  -1  12  17      830.90      847.41     56.92 o
   0  12  17       22.96      108.54     41.71 o
   1  12  17      687.87      528.60     67.98 o
   2  12  17      122.82      329.87     85.00 o
   3  12  17      493.81      519.57    107.18 o
   4  12  17      107.75      119.33     77.51 o
   5  12  17      240.61      312.88     89.98 o
   6  12  17        1.08      107.21    150.29 o
  -9  13  17      114.51      169.30     71.22 o
  -8  13  17      122.37      -67.83     67.83 o
  -7  13  17       73.35       83.20     59.94 o
  -6  13  17       78.08       83.37     47.50 o
  -5  13  17       94.43      161.58     47.54 o
  -4  13  17      790.45      911.72     57.18 o
  -3  13  17      454.68      364.67     74.81 o
  -2  13  17       46.14       20.26     61.70 o
  -1  13  17      113.35      177.82     56.06 o
   0  13  17      318.20      428.43     46.58 o
   1  13  17        1.49       42.68     41.27 o
   2  13  17        1.04       90.79     49.45 o
   3  13  17      159.86      191.16     80.06 o
   4  13  17       11.33       77.74     92.50 o
   5  13  17      216.83      255.62    105.22 o
  -8  14  17       56.00       54.46     54.07 o
  -7  14  17      210.20      213.72    120.38 o
  -6  14  17        1.88       49.40     63.85 o
  -5  14  17      525.47      622.74     58.88 o
  -4  14  17      274.05      300.70     42.57 o
  -3  14  17      504.12      619.77     67.41 o
  -2  14  17      193.30      206.95     59.07 o
  -1  14  17      667.73      575.71     64.30 o
   0  14  17       91.45      104.45     43.30 o
   1  14  17      353.08      371.68     81.59 o
   2  14  17        1.99       44.05     55.53 o
   3  14  17      213.23      142.36     91.95 o
   4  14  17       16.37      115.71     81.27 o
  -7  15  17        2.49      122.81     64.01 o
  -6  15  17       61.96        3.61     78.92 o
  -5  15  17        3.01       -7.68     47.35 o
  -4  15  17       31.43       74.37     52.21 o
  -3  15  17       46.20       16.03     53.40 o
  -2  15  17        0.61       27.26     65.37 o
  -1  15  17       22.96       67.76     54.14 o
   0  15  17        5.60        8.28     86.72 o
   1  15  17        0.31      -18.60     60.90 o
   2  15  17       35.83      -30.12    118.78 o
   3  15  17       74.37       90.00    101.26 o
  -5  16  17       28.04      -57.95     57.95 o
  -4  16  17        2.91      -38.08     50.89 o
  -3  16  17      508.32      543.04     85.54 o
  -2  16  17      309.08      256.75     60.01 o
  -1  16  17      461.40      481.04     61.68 o
   0  16  17      159.96      118.88     41.11 o
   1  16  17      219.19      337.37    242.96 o
   2  16  17       60.39       59.72     98.02 o
  -3  17  17       10.08        5.29     89.26 o
  -2  17  17        0.20      -70.89     70.99 o
  -1  17  17       42.15       44.14     54.03 o
 -12   0  18      370.43      164.37     98.84 o
 -10   0  18     1382.49     1343.84    143.98 o
  -8   0  18     2117.60     1897.79    194.88 o
  -6   0  18     2233.45     2243.32    323.93 o
  -4   0  18       81.35      126.03    124.04 o
  -2   0  18     4943.79     4501.00    128.45 o
   0   0  18      144.94      170.26     93.88 o
   2   0  18       97.69      123.03     73.29 o
   4   0  18       46.87       91.92     80.76 o
   6   0  18      249.04      311.60     87.13 o
   8   0  18      192.18      224.04     79.23 o
 -13   1  18        3.97      -21.90     74.56 o
 -12   1  18       36.98      -13.04     72.25 o
 -11   1  18        2.17       27.54     63.15 o
 -10   1  18        0.35      -36.31     62.35 o
  -9   1  18       48.69      149.25     66.89 o
  -8   1  18      146.92       86.83     69.18 o
  -7   1  18      286.04      309.10     59.61 o
  -6   1  18      365.91      428.38     74.01 o
  -5   1  18     1050.92      861.42     67.43 o
  -4   1  18      157.29      174.83     54.11 o
  -3   1  18      992.90     1172.01     99.93 o
  -2   1  18     2240.65     2291.78     78.34 o
  -1   1  18        0.49      -36.18     36.18 o
   0   1  18     3528.16     3640.62     86.25 o
   1   1  18       41.96      -20.02     32.24 o
   2   1  18      596.03      649.87     37.73 o
   3   1  18       73.63       40.99     34.71 o
   4   1  18      994.27      971.16     74.50 o
   5   1  18      386.34      297.82     60.17 o
   6   1  18     2167.65     1895.77    128.78 o
   7   1  18        3.40       25.01     28.14 o
   8   1  18      347.18      442.58     90.29 o
   9   1  18        8.69        0.60     52.02 o
 -12   2  18       76.41      115.65     79.82 o
 -11   2  18       88.21       19.80     66.46 o
 -10   2  18      664.65      858.73    131.19 o
  -9   2  18      244.79      208.66     68.23 o
  -8   2  18     1364.73     1336.72    198.76 o
  -7   2  18     1118.27     1157.26    131.27 o
  -6   2  18     4235.90     3849.08    120.62 o
  -5   2  18       11.58      -60.15     60.15 o
  -4   2  18       62.12      129.72     72.77 o
  -3   2  18       26.15      -46.27     56.51 o
  -2   2  18     1031.29     1031.16    110.38 o
  -1   2  18       21.15       -3.83     43.54 o
   0   2  18      546.56      427.55     75.01 o
   1   2  18        6.74       67.01     35.38 o
   2   2  18        5.60      -16.44     24.56 o
   3   2  18      166.92       73.21     39.16 o
   4   2  18        3.18       19.78     34.99 o
   5   2  18      170.39      157.37     46.29 o
   6   2  18       74.32      116.94     43.68 o
   7   2  18      102.03       72.40     45.52 o
   8   2  18       54.76       61.58     38.35 o
   9   2  18       42.67       50.94     51.31 o
 -12   3  18        2.46       50.95     69.81 o
 -11   3  18       13.94       60.08     59.09 o
 -10   3  18       61.34      113.92     60.82 o
  -9   3  18      549.94      440.02     92.26 o
  -8   3  18        0.98       13.36     51.56 o
  -7   3  18       49.49      102.25     53.94 o
  -6   3  18      419.01      349.40     59.45 o
  -5   3  18     1573.97     1532.84     82.05 o
  -4   3  18      418.32      328.04     61.92 o
  -3   3  18        6.29      -43.65     43.65 o
  -2   3  18      402.27      503.95     52.46 o
  -1   3  18      247.51      305.72     62.49 o
   0   3  18      795.08      803.33     83.33 o
   1   3  18     1073.12     1195.97     45.77 o
   2   3  18     1218.60     1145.48     86.86 o
   3   3  18     1256.59     1199.24     89.63 o
   4   3  18      304.42      558.73    115.70 o
   5   3  18     1200.28     1391.30     68.22 o
   6   3  18     1383.80     1381.12     64.92 o
   7   3  18       94.33      110.10     45.74 o
   8   3  18      398.66      365.43     52.41 o
 -12   4  18      149.87      173.15     72.45 o
 -11   4  18       46.21       46.91     88.01 o
 -10   4  18      439.85      511.19     88.16 o
  -9   4  18      957.98      936.78     75.22 o
  -8   4  18      410.62      297.44     75.34 o
  -7   4  18     1555.82     1736.53     86.86 o
  -6   4  18     2583.96     2380.57    110.28 o
  -5   4  18      331.25      320.63     56.93 o
  -4   4  18       60.23       16.49     50.86 o
  -3   4  18     1178.39     1068.39     68.34 o
  -2   4  18       24.97       80.86     53.96 o
  -1   4  18      516.61      716.21     53.78 o
   0   4  18        1.95        3.75     36.65 o
   1   4  18        6.45       -1.36     18.28 o
   2   4  18       24.38       24.66     65.17 o
   3   4  18       16.22       78.13     45.85 o
   4   4  18      243.72      163.78     53.88 o
   5   4  18        6.47       -7.07     38.97 o
   6   4  18       53.45       89.20     43.46 o
   7   4  18      227.96      169.01     45.04 o
   8   4  18       11.81      -41.51     51.42 o
 -12   5  18      163.17      157.67     71.82 o
 -11   5  18       43.73       18.60     63.28 o
 -10   5  18        6.29       99.96     71.87 o
  -9   5  18        0.04      -31.36     76.21 o
  -8   5  18      129.17      149.44     63.55 o
  -7   5  18      112.37       33.60     74.65 o
  -6   5  18      391.96      444.85     91.00 o
  -5   5  18     6374.44     6402.13    146.48 o
  -4   5  18        7.61        4.00     51.63 o
  -3   5  18      117.27      127.96     52.25 o
  -2   5  18      253.90      242.29     54.36 o
  -1   5  18      790.95      676.54     55.29 o
   0   5  18       77.49      155.62     24.09 o
   1   5  18      329.65      388.80     95.37 o
   2   5  18      486.95      506.09     56.91 o
   3   5  18     2384.26     2443.74    137.94 o
   4   5  18      267.23      170.25     51.05 o
   5   5  18     1027.20      956.81     62.08 o
   6   5  18      228.83      180.36     46.57 o
   7   5  18      238.35      159.18     39.80 o
   8   5  18       76.16       43.57     42.87 o
 -12   6  18       82.16       46.84     79.71 o
 -11   6  18       42.24        3.52     69.98 o
 -10   6  18       20.70       99.01     71.51 o
  -9   6  18      701.04      717.64     75.34 o
  -8   6  18      228.75      230.94     61.04 o
  -7   6  18     2399.69     2151.77    143.38 o
  -6   6  18       80.42      142.33     58.78 o
  -5   6  18     2288.48     2259.64     96.76 o
  -4   6  18       29.59       28.76     51.62 o
  -3   6  18      578.15      470.15     60.99 o
  -2   6  18       34.12       73.58     48.22 o
  -1   6  18     1022.60      920.48     96.40 o
   0   6  18      105.30       85.24     48.23 o
   1   6  18      305.21      385.48     79.07 o
   2   6  18       34.57       -3.14     44.42 o
   3   6  18      149.48      121.91     56.89 o
   4   6  18       30.69       58.54     38.91 o
   5   6  18        8.77        6.41     38.60 o
   6   6  18        0.07      -27.53     45.48 o
   7   6  18      201.20      158.74     49.13 o
   8   6  18      102.48       65.17     35.16 o
 -12   7  18       69.57       88.57    139.57 o
 -11   7  18       76.73      -30.37     72.26 o
 -10   7  18      169.22      205.63     70.53 o
  -9   7  18        0.19      102.86     57.70 o
  -8   7  18       18.22      -34.69     64.63 o
  -7   7  18       41.72       49.52     53.23 o
  -6   7  18       33.33      -21.04     66.81 o
  -5   7  18     1741.04     1768.97    101.07 o
  -4   7  18      193.91      137.42     63.85 o
  -3   7  18      131.07       81.58     56.58 o
  -2   7  18       55.54       57.76     48.27 o
  -1   7  18      505.12      484.49     58.83 o
   0   7  18       10.28       88.75     43.21 o
   1   7  18     2114.76     1989.13     61.94 o
   2   7  18       15.83       -8.42     48.50 o
   3   7  18     1060.18     1153.85     66.04 o
   4   7  18       11.35      -24.14     45.87 o
   5   7  18      311.65      271.18     39.61 o
   6   7  18       17.20       47.55     38.20 o
   7   7  18      831.43      584.84     48.04 o
   8   7  18       17.78      110.46     70.49 o
 -11   8  18      361.54      344.92     69.18 o
 -10   8  18        0.48       -6.40     65.81 o
  -9   8  18      314.85      261.04     63.10 o
  -8   8  18       40.46       82.33     56.46 o
  -7   8  18     1548.76     1842.96    160.07 o
  -6   8  18     1050.22     1041.66     93.75 o
  -5   8  18      428.64      463.43     75.71 o
  -4   8  18      746.37      710.77     64.67 o
  -3   8  18      422.09      392.59     55.65 o
  -2   8  18      313.78      421.56     64.07 o
  -1   8  18      177.32      266.70     17.23 o
   0   8  18      164.03      195.66     56.40 o
   1   8  18      293.12      410.61     45.83 o
   2   8  18      209.24      182.16     71.67 o
   3   8  18        0.26       32.35     43.60 o
   4   8  18       60.83       78.40     41.60 o
   5   8  18       14.55       83.40     33.62 o
   6   8  18      263.00      192.60     35.76 o
   7   8  18       23.59       45.15     68.79 o
 -11   9  18        5.10      106.06    108.64 o
 -10   9  18      269.01      445.05     98.70 o
  -9   9  18        1.53      -16.01     78.16 o
  -8   9  18       10.86      -41.07     76.20 o
  -7   9  18       92.28      142.86     74.62 o
  -6   9  18      196.00      103.54     77.44 o
  -5   9  18       32.97       67.50     57.24 o
  -4   9  18      116.11       92.62     56.26 o
  -3   9  18      299.94      262.05     53.81 o
  -2   9  18      131.12      175.84     34.38 o
  -1   9  18      684.10      734.79     57.72 o
   0   9  18      559.68      633.83     56.73 o
   1   9  18     1055.51     1054.28     66.24 o
   2   9  18      181.95      115.29     70.29 o
   3   9  18      727.52      967.09     71.25 o
   4   9  18       11.22      -17.34     32.61 o
   5   9  18      558.18      634.91     81.40 o
   6   9  18       67.28       85.90     72.64 o
   7   9  18       83.46       85.37    146.25 o
 -10  10  18      294.81      291.94    111.67 o
  -9  10  18      153.37      106.78     98.36 o
  -8  10  18      178.15      486.92    239.18 o
  -7  10  18      422.45      496.42    162.88 o
  -6  10  18      891.36      901.34     80.36 o
  -5  10  18       52.44      -65.74     65.74 o
  -4  10  18      107.10      263.33     39.60 o
  -3  10  18     1269.97     1195.31     63.83 o
  -2  10  18      105.10      145.71     42.16 o
  -1  10  18       10.66       -3.52     65.23 o
   0  10  18      350.34      274.33     60.97 o
   1  10  18       45.48      186.47     51.38 o
   2  10  18      157.56      209.50     61.45 o
   3  10  18       25.63       15.01     52.23 o
   4  10  18       17.34       15.52     37.69 o
   5  10  18       57.83       -0.50     54.30 o
   6  10  18       28.68       72.81     74.65 o
 -10  11  18       35.73       12.43     82.57 o
  -9  11  18      234.37      208.80    106.51 o
  -8  11  18        5.33        6.17     62.00 o
  -7  11  18       47.75       14.08     73.02 o
  -6  11  18       89.08      147.62     47.33 o
  -5  11  18       81.28       88.65     52.48 o
  -4  11  18      156.41      128.85     59.33 o
  -3  11  18      497.80      685.92     98.72 o
  -2  11  18      619.44      673.17     63.85 o
  -1  11  18       10.00        2.79     42.94 o
   0  11  18      279.66      262.51     49.78 o
   1  11  18      361.55      443.73     71.32 o
   2  11  18      499.17      528.16     66.56 o
   3  11  18      268.09      193.51     52.76 o
   4  11  18      225.86      213.42     37.76 o
   5  11  18       24.37       42.88     81.96 o
   6  11  18       78.85      294.91    103.55 o
  -9  12  18       67.36       12.82     68.33 o
  -8  12  18      271.19      139.58     72.86 o
  -7  12  18       89.17       19.14     77.18 o
  -6  12  18      357.59      259.63     56.17 o
  -5  12  18       99.04       63.66     45.92 o
  -4  12  18      340.28      235.97     57.37 o
  -3  12  18      293.34      290.04     36.30 o
  -2  12  18      570.32      461.37     52.54 o
  -1  12  18        8.25       72.21     69.59 o
   0  12  18      124.48       93.05     57.27 o
   1  12  18      120.84      198.27     48.55 o
   2  12  18       36.21       49.53     69.85 o
   3  12  18        0.16       46.95     68.45 o
   4  12  18        2.50       81.80     85.55 o
   5  12  18      106.79      157.73     86.92 o
  -8  13  18       43.59       -8.26     92.54 o
  -7  13  18        9.38       -3.28     56.52 o
  -6  13  18       97.10      109.72     61.86 o
  -5  13  18      156.78      129.11     49.36 o
  -4  13  18      115.12       97.42     50.72 o
  -3  13  18       39.28      107.95     49.76 o
  -2  13  18      517.78      558.87     70.93 o
  -1  13  18        1.78      -39.77     53.19 o
   0  13  18      312.87      270.82     99.45 o
   1  13  18       22.34      105.54     65.82 o
   2  13  18      187.95      273.43     65.62 o
   3  13  18       18.73      -72.13     84.39 o
   4  13  18      439.54      396.67    102.81 o
  -7  14  18       23.05       41.25     58.88 o
  -6  14  18       80.06       38.58     60.05 o
  -5  14  18       58.27       73.42     66.00 o
  -4  14  18      328.90      427.70     70.09 o
  -3  14  18       57.32       41.95     49.22 o
  -2  14  18      553.83      760.68     65.12 o
  -1  14  18        3.66      -30.92     47.03 o
   0  14  18      193.57      172.89     67.83 o
   1  14  18        0.02      -49.27     61.14 o
   2  14  18       16.77       26.07     92.65 o
   3  14  18        1.90        3.94     80.15 o
  -6  15  18       26.34       90.82     66.06 o
  -5  15  18       36.48      123.90     69.22 o
  -4  15  18      128.74       89.45     78.12 o
  -3  15  18       65.81      146.53     61.21 o
  -2  15  18      439.21      453.66     64.56 o
  -1  15  18        1.17      -53.03     53.03 o
   0  15  18      298.80      364.02     66.95 o
   1  15  18        0.52       15.48     80.47 o
   2  15  18      140.86      169.93    113.12 o
  -4  16  18       88.21       12.06     58.07 o
  -3  16  18      248.73      336.82     65.24 o
  -2  16  18        3.98       -1.24    115.07 o
  -1  16  18       31.61      -35.90     50.81 o
   0  16  18       64.73       82.92     67.39 o
 -11   0  19      455.31      471.44    106.86 o
  -9   0  19      313.60      323.39     95.92 o
  -7   0  19      485.74      479.06     93.62 o
  -5   0  19       20.85       25.54     83.21 o
  -3   0  19      300.18      388.48     81.40 o
  -1   0  19     1514.78     1275.07     72.77 o
   1   0  19      672.76      657.34     59.47 o
   3   0  19       12.97      -17.47     45.81 o
   5   0  19     3065.87     2558.47    138.29 o
   7   0  19      148.06      247.09    161.11 o
 -12   1  19        6.29      136.31     74.49 o
 -11   1  19      471.09      438.97     80.87 o
 -10   1  19       50.03       12.00     72.70 o
  -9   1  19      746.30      673.17     88.33 o
  -8   1  19       97.00       44.51     60.61 o
  -7   1  19     1784.54     1719.53    109.65 o
  -6   1  19      239.91      312.30     59.37 o
  -5   1  19      137.11       83.88     52.31 o
  -4   1  19        7.31       40.37     59.17 o
  -3   1  19     1455.36     1381.44     72.01 o
  -2   1  19      484.86      590.05     48.08 o
  -1   1  19     3243.13     2866.35     88.37 o
   0   1  19      236.42      278.84     35.15 o
   1   1  19     1834.73     1871.53     58.77 o
   2   1  19      392.60      367.59     63.86 o
   3   1  19      119.46      333.51     97.44 o
   4   1  19       43.41       25.43     47.22 o
   5   1  19      176.90      276.03     57.73 o
   6   1  19        8.35      -38.88     64.14 o
   7   1  19       88.40       90.32     37.57 o
   8   1  19       52.56       78.11     38.44 o
 -12   2  19       98.23      133.04     75.42 o
 -11   2  19      293.07      324.16     91.35 o
 -10   2  19      514.33      443.58     79.00 o
  -9   2  19      541.87      631.12     79.04 o
  -8   2  19       31.84       46.82     76.41 o
  -7   2  19      105.48      143.69     64.39 o
  -6   2  19       34.21       71.96     90.25 o
  -5   2  19     1019.51      745.32     80.34 o
  -4   2  19      278.28      414.46    121.94 o
  -3   2  19      612.26      528.23     59.58 o
  -2   2  19      614.69      671.06     54.52 o
  -1   2  19       13.42       34.71     39.79 o
   0   2  19        1.52       -4.79     27.32 o
   1   2  19      295.09      413.01     33.62 o
   2   2  19        5.13       51.22     25.15 o
   3   2  19     1004.49     1111.34     60.49 o
   4   2  19      203.59      119.18     46.71 o
   5   2  19     1702.39     1555.19     76.32 o
   6   2  19      338.36      224.41     57.38 o
   7   2  19      304.73      226.61     43.11 o
   8   2  19        7.71       10.15     41.21 o
 -12   3  19        0.75       10.62     73.35 o
 -11   3  19      206.29      238.23     74.34 o
 -10   3  19      152.01      163.37     81.98 o
  -9   3  19     1207.74     1179.10     95.95 o
  -8   3  19      821.01      917.11     90.39 o
  -7   3  19      820.11      990.21     90.05 o
  -6   3  19     2027.85     1783.55     83.06 o
  -5   3  19        5.49      105.93     52.50 o
  -4   3  19        5.03      -54.20     62.48 o
  -3   3  19     1087.80      947.99     84.09 o
  -2   3  19      837.64      888.85     58.44 o
  -1   3  19      606.68      739.29     55.78 o
   0   3  19       80.28      140.70     37.14 o
   1   3  19      401.18      464.26     41.35 o
   2   3  19      412.40      762.61    158.89 o
   3   3  19      511.33      466.07     63.77 o
   4   3  19     1676.36     1591.88     61.72 o
   5   3  19        6.11       22.56     55.29 o
   6   3  19       90.86       44.06     42.52 o
   7   3  19      157.76      116.22     44.24 o
   8   3  19        1.64       13.39     45.48 o
 -12   4  19      426.55      396.71     84.52 o
 -11   4  19       28.09       37.84     60.88 o
 -10   4  19      124.46      240.77     71.83 o
  -9   4  19      301.54      232.03     70.45 o
  -8   4  19      224.66      215.45     62.40 o
  -7   4  19      678.22      593.66     67.88 o
  -6   4  19       23.09      -52.09     61.55 o
  -5   4  19      165.13      234.36     64.51 o
  -4   4  19      232.86      329.13     58.83 o
  -3   4  19      350.40      289.01     52.77 o
  -2   4  19       93.47        9.96     53.31 o
  -1   4  19        9.73       12.20     33.70 o
   0   4  19      121.86      147.31     24.59 o
   1   4  19        3.04       42.34     23.89 o
   2   4  19      359.11      278.65     70.36 o
   3   4  19      736.03      827.48    123.76 o
   4   4  19      690.80      856.91    129.45 o
   5   4  19      789.06      771.02     64.69 o
   6   4  19      462.43      567.57     60.50 o
   7   4  19      112.26       51.51     59.58 o
   8   4  19      169.27       98.18     53.27 o
 -12   5  19       13.88      119.14     73.69 o
 -11   5  19      464.41      715.34    131.58 o
 -10   5  19       45.35       83.13     77.05 o
  -9   5  19       76.65      111.54     69.76 o
  -8   5  19      900.07      708.42    127.62 o
  -7   5  19      194.43      180.90     65.73 o
  -6   5  19      909.34      812.41     76.18 o
  -5   5  19     1169.54      992.11     71.38 o
  -4   5  19     2316.02     2389.58     89.65 o
  -3   5  19      166.62      101.15     57.42 o
  -2   5  19      523.18      600.41     66.86 o
  -1   5  19       23.45      -13.17     35.58 o
   0   5  19      695.46      725.18     66.87 o
   1   5  19       59.03       45.95     50.59 o
   2   5  19     1104.08      983.57     84.95 o
   3   5  19      160.69      153.59     62.49 o
   4   5  19     1123.69     1190.25     78.43 o
   5   5  19       17.59      -33.43     44.48 o
   6   5  19       30.07       -8.43     45.11 o
   7   5  19       72.21       94.13     41.13 o
   8   5  19        0.49      -23.36     48.51 o
 -11   6  19       90.39       57.31     67.41 o
 -10   6  19      302.65      223.03     65.98 o
  -9   6  19        3.28      -40.40     69.64 o
  -8   6  19        4.57      -58.31     58.31 o
  -7   6  19       46.98       18.58     64.37 o
  -6   6  19       19.87      -27.31     57.29 o
  -5   6  19      582.89      728.29     78.66 o
  -4   6  19      485.30      388.94     59.55 o
  -3   6  19     1277.74     1182.27     96.21 o
  -2   6  19        3.56      -45.68     45.68 o
  -1   6  19      130.20      194.69     35.34 o
   0   6  19      755.80      659.70    127.17 o
   1   6  19        3.35       14.96     69.91 o
   2   6  19     1001.12      752.66     77.31 o
   3   6  19       16.91       25.30     67.98 o
   4   6  19     1601.16     1467.19     74.32 o
   5   6  19       65.57       72.80     43.09 o
   6   6  19       81.38       50.39     48.96 o
   7   6  19        3.20      -18.53     43.04 o
 -11   7  19        0.18      114.12     79.20 o
 -10   7  19       59.22        8.45     92.96 o
  -9   7  19       11.50       17.98     90.30 o
  -8   7  19      287.88      301.55     79.48 o
  -7   7  19      112.52      180.26     60.21 o
  -6   7  19      389.61      584.94     79.99 o
  -5   7  19        1.08      -25.59     56.08 o
  -4   7  19     3946.11     3988.28    160.86 o
  -3   7  19        3.73       -8.28     49.50 o
  -2   7  19      477.20      599.10     70.44 o
  -1   7  19      181.00      116.21     27.19 o
   0   7  19      867.66      954.27     84.96 o
   1   7  19      201.04      336.13     61.58 o
   2   7  19     1393.67     1334.86    110.80 o
   3   7  19       10.83       71.40     65.34 o
   4   7  19      317.39      492.49     99.63 o
   5   7  19       17.34       61.82     44.60 o
   6   7  19        4.72       32.72     42.21 o
   7   7  19       22.03      107.82     70.38 o
 -11   8  19       18.41      -76.01     76.01 o
 -10   8  19       69.62       37.73     65.67 o
  -9   8  19      179.74      162.98     71.31 o
  -8   8  19      194.87      245.00     68.98 o
  -7   8  19      113.32      -65.65     90.65 o
  -6   8  19       11.01       46.41     68.18 o
  -5   8  19      284.32      289.16     67.76 o
  -4   8  19      482.35      440.10     73.70 o
  -3   8  19        8.71      -36.87     56.32 o
  -2   8  19       11.56      -68.32     68.32 o
  -1   8  19       30.93       33.34     37.75 o
   0   8  19      634.92      683.34     59.76 o
   1   8  19       16.94       43.68     63.98 o
   2   8  19      587.75      553.81     75.35 o
   3   8  19        7.91       40.55     47.02 o
   4   8  19      338.73      406.44     85.98 o
   5   8  19      208.93      192.95     49.05 o
   6   8  19      159.74      148.85     37.86 o
   7   8  19       27.66       34.72     69.59 o
 -10   9  19      377.73      424.39     86.74 o
  -9   9  19        5.86       84.52     85.76 o
  -8   9  19      440.53      237.19    127.91 o
  -7   9  19      227.92      158.43     87.34 o
  -6   9  19      307.36      318.24     69.78 o
  -5   9  19       40.49       69.74     54.63 o
  -4   9  19     1443.12     1598.48    104.77 o
  -3   9  19      237.95      119.16     53.23 o
  -2   9  19       76.37       85.44     37.66 o
  -1   9  19      366.95      536.90     60.39 o
   0   9  19      396.25      276.50     56.77 o
   1   9  19      618.78      735.89     55.80 o
   2   9  19      331.37      359.73     71.03 o
   3   9  19      175.82      187.03     54.05 o
   4   9  19      664.81      932.39     57.67 o
   5   9  19        3.42       40.51     46.46 o
   6   9  19       31.66       31.64     75.48 o
 -10  10  19       81.75        8.02     84.61 o
  -9  10  19      232.74      125.01    103.68 o
  -8  10  19       58.02       62.46     69.53 o
  -7  10  19      180.50      196.09     70.60 o
  -6  10  19       57.29       76.18     61.78 o
  -5  10  19      141.48      104.12     70.33 o
  -4  10  19       12.43       42.20     40.27 o
  -3  10  19       72.97       73.88     30.31 o
  -2  10  19       39.20      -21.28     49.03 o
  -1  10  19        4.06       42.10     66.15 o
   0  10  19      426.26      454.96     58.38 o
   1  10  19        3.31       72.47     40.96 o
   2  10  19      400.68      445.52     73.41 o
   3  10  19      226.27      483.83     91.31 o
   4  10  19       43.77      -47.41     47.41 o
   5  10  19      215.73      262.65     89.73 o
   6  10  19       68.64       94.32     78.00 o
  -9  11  19      140.92       59.29     73.10 o
  -8  11  19      347.66      192.69     79.54 o
  -7  11  19      151.96      197.53     70.40 o
  -6  11  19        1.54       27.36     45.24 o
  -5  11  19       59.20       10.62     52.26 o
  -4  11  19      570.90      579.28     61.35 o
  -3  11  19     1555.62     1326.94     90.47 o
  -2  11  19      166.56       96.83     50.34 o
  -1  11  19      851.22      849.99     62.85 o
   0  11  19       18.00       51.24     43.83 o
   1  11  19      491.32      613.75     50.95 o
   2  11  19       58.48       21.54     50.10 o
   3  11  19      300.57      327.60     67.22 o
   4  11  19      141.84      -15.54     80.47 o
   5  11  19        5.12      200.15     91.27 o
  -9  12  19      286.86      267.52    261.71 o
  -8  12  19      123.55       51.15     62.96 o
  -7  12  19       26.51      -53.03     75.14 o
  -6  12  19      143.82      137.86     46.57 o
  -5  12  19        1.27       40.81     51.91 o
  -4  12  19       30.19       55.94     58.06 o
  -3  12  19      128.37      226.12     61.93 o
  -2  12  19       88.94       50.20     44.97 o
  -1  12  19       13.84      -46.16     57.95 o
   0  12  19        4.98       54.82     47.28 o
   1  12  19      115.05      126.65     49.53 o
   2  12  19       59.59      195.80     69.23 o
   3  12  19      121.26       76.21     48.14 o
   4  12  19       30.00      184.12    160.46 o
  -8  13  19       66.62       87.50     71.87 o
  -7  13  19      373.82      249.41     80.17 o
  -6  13  19       11.27      -59.79     59.79 o
  -5  13  19      345.62      299.13     61.84 o
  -4  13  19       51.42       50.61     51.24 o
  -3  13  19      887.66      834.33     63.11 o
  -2  13  19        5.10       21.13     55.67 o
  -1  13  19     1137.78      996.17    109.57 o
   0  13  19      135.29      284.85     67.22 o
   1  13  19       42.24       88.99     49.86 o
   2  13  19        0.80      -60.17     62.20 o
   3  13  19      164.99       94.17     80.07 o
   4  13  19       12.19      -64.45    173.07 o
  -7  14  19        6.33      -14.50     91.50 o
  -6  14  19       41.91      127.68     74.46 o
  -5  14  19       88.00       71.35     56.41 o
  -4  14  19      162.01       92.23     63.35 o
  -3  14  19       84.84      180.14     63.63 o
  -2  14  19      143.73      121.50     69.75 o
  -1  14  19        9.02       44.19     57.48 o
   0  14  19       73.93       79.91     67.06 o
   1  14  19       59.12       98.67     62.19 o
   2  14  19        5.27       90.66    121.97 o
  -5  15  19      471.63      386.20     77.44 o
  -4  15  19        2.59        5.92     56.98 o
  -3  15  19      425.83      393.57    106.30 o
  -2  15  19       17.71       38.08     80.77 o
  -1  15  19      237.99      181.29     70.61 o
   0  15  19       59.81       94.99     61.18 o
   1  15  19      321.99      418.31    143.10 o
 -12   0  20      117.18       31.23    132.81 o
 -10   0  20       28.99       60.78     90.29 o
  -8   0  20      375.18      331.75     95.39 o
  -6   0  20       25.34      -78.31     78.31 o
  -4   0  20      130.10      148.54     95.31 o
  -2   0  20     4469.44     4329.90    122.75 o
   0   0  20     2487.63     2853.04    137.72 o
   2   0  20     2004.45     1586.90     94.17 o
   4   0  20      549.62      424.07    135.16 o
   6   0  20      408.05      370.05     82.02 o
   8   0  20      158.97      124.24    107.11 o
 -12   1  20      638.71      844.75    107.12 o
 -11   1  20       18.77      -23.49     90.81 o
 -10   1  20     2587.05     2585.11    113.34 o
  -9   1  20      221.05      109.00     69.10 o
  -8   1  20      266.72      227.58     89.89 o
  -7   1  20      158.15       27.87     55.57 o
  -6   1  20      302.13      271.38     89.37 o
  -5   1  20        0.49      -24.84     51.43 o
  -4   1  20      176.69      207.43     57.36 o
  -3   1  20       63.27        1.54     43.31 o
  -2   1  20      471.96      363.43     55.40 o
  -1   1  20      638.32      832.22     98.83 o
   0   1  20       55.20       73.14     46.13 o
   1   1  20       59.08       -8.55     30.59 o
   2   1  20       47.14       47.27     38.89 o
   3   1  20       32.67      -10.06     46.08 o
   4   1  20       85.91      123.44     62.79 o
   5   1  20        3.66       24.10     50.46 o
   6   1  20      159.25      175.86     57.46 o
   7   1  20       18.49       13.54     54.94 o
 -12   2  20        4.84      -69.14     69.14 o
 -11   2  20       88.22       94.09     66.54 o
 -10   2  20      131.78      128.92     80.25 o
  -9   2  20       15.01      -28.81     63.61 o
  -8   2  20      209.74      384.79     68.44 o
  -7   2  20      157.57      108.18     83.95 o
  -6   2  20      620.35      531.91     72.82 o
  -5   2  20      732.57      728.52    113.40 o
  -4   2  20       33.27        7.28     48.69 o
  -3   2  20        1.92       98.28     43.22 o
  -2   2  20     2903.77     3180.18     88.59 o
  -1   2  20      304.08      224.67     35.95 o
   0   2  20      429.70      685.51     63.59 o
   1   2  20      456.14      362.40     43.70 o
   2   2  20     1823.86     1890.92     83.24 o
   3   2  20      317.03      249.61     42.63 o
   4   2  20      547.00      754.45    101.71 o
   5   2  20      235.06      268.86     53.71 o
   6   2  20      425.47      562.70    125.31 o
   7   2  20       22.48       30.22     52.68 o
 -12   3  20      272.10      290.95     82.41 o
 -11   3  20      147.02       71.49     71.92 o
 -10   3  20      830.50      934.52     83.25 o
  -9   3  20      447.74      484.86     72.60 o
  -8   3  20      626.39      474.58     86.90 o
  -7   3  20      762.91     1004.55     83.91 o
  -6   3  20     1113.69     1178.60     99.30 o
  -5   3  20       98.32       84.76     55.80 o
  -4   3  20        1.94       19.15     49.99 o
  -3   3  20       50.38      -39.17     50.18 o
  -2   3  20      165.94      127.46     40.86 o
  -1   3  20      133.04       89.34     32.21 o
   0   3  20        1.93       32.74     27.95 o
   1   3  20      227.72      108.71     37.05 o
   2   3  20       12.25       89.98     43.38 o
   3   3  20        2.04       66.86     46.81 o
   4   3  20       21.83       18.24     36.94 o
   5   3  20        4.51       52.89     51.07 o
   6   3  20       63.15      122.05     64.90 o
   7   3  20       57.45       63.56     49.11 o
 -11   4  20       47.05      116.24     85.26 o
 -10   4  20        0.13       53.60     69.03 o
  -9   4  20      254.01      201.61     93.51 o
  -8   4  20      507.72      725.47     80.87 o
  -7   4  20      214.00      532.06    149.46 o
  -6   4  20      134.00      131.19     59.33 o
  -5   4  20      764.54      834.83     86.23 o
  -4   4  20      335.24      350.43     56.20 o
  -3   4  20       50.88      -49.03     49.03 o
  -2   4  20      284.61      180.22     52.60 o
  -1   4  20      480.08      550.57     60.02 o
   0   4  20      558.82      575.65     47.09 o
   1   4  20     1544.00     1565.54    128.07 o
   2   4  20      319.79      266.58     53.76 o
   3   4  20     1040.27     1156.15    151.39 o
   4   4  20      610.97      625.02     58.15 o
   5   4  20      515.01      757.05    102.07 o
   6   4  20      205.15      218.99     62.10 o
   7   4  20       31.57       76.68     44.56 o
 -11   5  20      305.83      181.35     86.35 o
 -10   5  20        6.20       43.45     66.33 o
  -9   5  20      667.92      757.14     77.99 o
  -8   5  20       48.52      -45.71     64.40 o
  -7   5  20      935.23      918.48     91.53 o
  -6   5  20      914.42      981.01     92.05 o
  -5   5  20      160.07      153.41     70.76 o
  -4   5  20        0.50       71.42     62.04 o
  -3   5  20      966.58      888.26     69.37 o
  -2   5  20      165.55      315.93     56.02 o
  -1   5  20       29.30       -2.35     35.17 o
   0   5  20      163.66      213.52     47.13 o
   1   5  20       77.31       75.07     49.52 o
   2   5  20      244.38      183.40     64.63 o
   3   5  20      348.05      579.14    131.49 o
   4   5  20        2.11      -37.98     53.38 o
   5   5  20      340.59      282.03     51.46 o
   6   5  20       31.28       56.01     57.27 o
   7   5  20       51.08       32.86     46.04 o
 -11   6  20       57.40      122.03     67.53 o
 -10   6  20        0.56       26.89     68.32 o
  -9   6  20      395.35      406.06     98.80 o
  -8   6  20        0.08       -7.97     54.74 o
  -7   6  20      629.27      709.23     99.92 o
  -6   6  20        3.07       93.69     69.11 o
  -5   6  20      727.01      717.40    113.51 o
  -4   6  20       50.76       44.13     56.39 o
  -3   6  20      173.63       88.24     73.32 o
  -2   6  20       12.72       17.92     64.27 o
  -1   6  20      516.66      530.84     40.60 o
   0   6  20      120.55      204.75     49.12 o
   1   6  20     1355.08     1377.38    127.87 o
   2   6  20      225.10      232.23     68.08 o
   3   6  20     1102.86     1160.46     66.84 o
   4   6  20       19.83      -17.56     45.90 o
   5   6  20      308.82      122.46     74.93 o
   6   6  20       20.90       22.66     48.51 o
   7   6  20      115.56       57.44     43.69 o
 -11   7  20      394.88      421.82     90.10 o
 -10   7  20       31.27       18.29     65.53 o
  -9   7  20      533.02      434.29     80.10 o
  -8   7  20      105.39      116.38     66.83 o
  -7   7  20      648.79      873.87    114.70 o
  -6   7  20       60.23      -55.77    123.57 o
  -5   7  20      172.38      321.44     69.08 o
  -4   7  20        4.13       -3.57     52.56 o
  -3   7  20      384.01      251.42     62.03 o
  -2   7  20      108.91       51.08     53.58 o
  -1   7  20       47.64       48.25     34.89 o
   0   7  20       26.19      -48.32     51.28 o
   1   7  20       98.69       22.89     51.65 o
   2   7  20       13.36      -53.45     64.82 o
   3   7  20      113.95      145.92     53.71 o
   4   7  20       16.04       74.79     57.42 o
   5   7  20       32.66       54.11     42.43 o
   6   7  20       22.27       17.34     45.05 o
 -10   8  20       70.59       99.40     64.28 o
  -9   8  20      158.78      230.74     81.19 o
  -8   8  20        0.16      -55.29     82.77 o
  -7   8  20       44.64       17.43     87.28 o
  -6   8  20       94.08      114.66     73.99 o
  -5   8  20      599.31      540.10    130.75 o
  -4   8  20      193.21      175.21     70.47 o
  -3   8  20      432.22      429.13     60.73 o
  -2   8  20      156.74      126.59     51.79 o
  -1   8  20     1026.55     1077.72     70.37 o
   0   8  20      261.73      290.31     59.34 o
   1   8  20     1191.31     1415.51     79.50 o
   2   8  20      361.67      279.42     63.18 o
   3   8  20      942.00     1183.45     74.69 o
   4   8  20       37.48       74.99     54.43 o
   5   8  20      369.33      310.64    104.12 o
   6   8  20        1.32       48.80     95.87 o
 -10   9  20      561.46      412.32    193.12 o
  -9   9  20      371.34      392.45     99.47 o
  -8   9  20        1.67       88.52     83.88 o
  -7   9  20       80.44      146.45     80.26 o
  -6   9  20       53.65       61.59     64.59 o
  -5   9  20      324.22      377.70     99.08 o
  -4   9  20      259.76      282.90     66.90 o
  -3   9  20      703.06      622.58    109.07 o
  -2   9  20        0.62       -0.58     27.45 o
  -1   9  20       21.36       -3.59     67.39 o
   0   9  20       99.14      138.28     47.91 o
[truncated: 48,269 more chars]
